# Supplementary material for: Purification of an insect juvenile hormone receptor complex enables insights into its post-translational phosphorylation
Source: J Biol Chem. 2021 Nov 7;297(6):101387. doi: 10.1016/j.jbc.2021.101387 (PMC8683598; doi:10.1016/j.jbc.2021.101387)
Supplement: Supplemental Table S1 [file mmc2.xlsx]

## Sheet: All TcJHR Peptides
Protein	Accession	Start	Sequence	Stop	Modifications	m/z	Charge	Mass	DMass [ppm]	Score	DScore
FLAG-TcMET	A6MUT7	52	(R)RDKLNSYIGELATLVPmVAR(S)	71	Oxidation (+16)	566.299	4	2261.17	-24.37	43.7	40.94
FLAG-TcMET	A6MUT7	52	(R)RDKLNSYIGELATLVPmVAR(S)	71	Oxidation (+16)	754.736	3	2261.19	-15.07	41.19	37.85
FLAG-TcMET	A6MUT7	52	(R)RDKLNSYIGELATLVPmVAR(S)	71	Oxidation (+16)	754.731	3	2261.17	-22.15	31.54	31.54
FLAG-TcMET	A6MUT7	52	(R)RDKLNSYIGELATLVPmVAR(S)	71	Oxidation (+16)	566.304	4	2261.19	-14.08	31.45	31.45
FLAG-TcMET	A6MUT7	52	(R)RDKLNSYIGELATLVPmVAR(S)	71	Oxidation (+16)	566.299	4	2261.17	-23.95	29.13	29.13
FLAG-TcMET	A6MUT7	52	(R)RDKLNSYIGELATLVPmVAR(S)	71	Oxidation (+16)	566.298	4	2261.16	-25.18	24.51	24.51
FLAG-TcMET	A6MUT7	53	(R)DKLNSYIGELATLVPmVAR(S)	71	Oxidation (+16)	702.713	3	2105.12	-0.3623	28.86	28.86
FLAG-TcMET	A6MUT7	53	(R)DKLNSYIGELATLVPmVAR(S)	71	Oxidation (+16)	702.713	3	2105.12	-0.3195	55.77	55.77
FLAG-TcMET	A6MUT7	55	(K)LNSYIGELATLVPMVAR(S)	71		616.337	3	1845.99	-7.438	57.09	51.43
FLAG-TcMET	A6MUT7	55	(K)LNSYIGELATLVPMVAR(S)	71		616.337	3	1845.99	-7.438	66.07	56.65
FLAG-TcMET	A6MUT7	91	(R)IYQTLLSGK(N)	99		511.794	2	1021.57	-6.867	42.94	42.19
FLAG-TcMET	A6MUT7	91	(R)IYQTLLSGK(N)	99		511.794	2	1021.57	-7.102	41.83	41.83
FLAG-TcMET	A6MUT7	91	(R)IYQTLLSGK(N)	99		511.792	2	1021.57	-10.72	41.2	41.2
FLAG-TcMET	A6MUT7	91	(R)IYQTLLSGK(N)	99		511.793	2	1021.57	-8.256	42.96	42.96
FLAG-TcMET	A6MUT7	91	(R)IYQTLLSGK(N)	99		511.795	2	1021.58	-4.95	40.57	40.57
FLAG-TcMET	A6MUT7	91	(R)IYQTLLSGK(N)	99		511.794	2	1021.57	-8.001	40.4	40.4
FLAG-TcMET	A6MUT7	91	(R)IYQTLLSGK(N)	99		511.793	2	1021.57	-9.781	40.38	40.38
FLAG-TcMET	A6MUT7	91	(R)IYQTLLSGK(N)	99		511.798	2	1021.58	-0.1662	44.28	44.28
FLAG-TcMET	A6MUT7	91	(R)IYQTLLSGK(N)	99		511.793	2	1021.57	-9.155	39.45	39.45
FLAG-TcMET	A6MUT7	91	(R)IYQTLLSGK(N)	99		511.792	2	1021.57	-11.19	44.71	44.71
FLAG-TcMET	A6MUT7	91	(R)IYQTLLSGK(N)	99		511.793	2	1021.57	-8.647	44.88	44.88
FLAG-TcMET	A6MUT7	91	(R)IYQTLLSGK(N)	99		511.798	2	1021.58	-0.2444	38.89	38.89
FLAG-TcMET	A6MUT7	91	(R)IYQTLLSGK(N)	99		511.791	2	1021.57	-13.54	38.82	38.82
FLAG-TcMET	A6MUT7	91	(R)IYQTLLSGK(N)	99		511.798	2	1021.58	-0.1857	45.74	45.74
FLAG-TcMET	A6MUT7	91	(R)IYQTLLSGK(N)	99		511.791	2	1021.57	-12.44	37.53	37.53
FLAG-TcMET	A6MUT7	91	(R)IYQTLLSGK(N)	99		511.798	2	1021.58	-0.2444	46.35	46.35
FLAG-TcMET	A6MUT7	91	(R)IYQTLLSGK(N)	99		511.791	2	1021.57	-12.7	46.74	46.74
FLAG-TcMET	A6MUT7	91	(R)IYQTLLSGK(N)	99		511.798	2	1021.58	-0.1662	46.76	46.76
FLAG-TcMET	A6MUT7	91	(R)IYQTLLSGK(N)	99		511.798	2	1021.58	-0.1662	36.9	36.9
FLAG-TcMET	A6MUT7	91	(R)IYQTLLSGK(N)	99		511.798	2	1021.58	-0.1662	46.95	46.95
FLAG-TcMET	A6MUT7	91	(R)IYQTLLSGK(N)	99		511.793	2	1021.57	-8.686	47.79	47.79
FLAG-TcMET	A6MUT7	91	(R)IYQTLLSGK(N)	99		511.792	2	1021.57	-11.89	35.99	35.99
FLAG-TcMET	A6MUT7	91	(R)IYQTLLSGK(N)	99		511.798	2	1021.58	-0.1857	47.87	47.87
FLAG-TcMET	A6MUT7	91	(R)IYQTLLSGK(N)	99		511.798	2	1021.58	-0.2444	34.91	34.91
FLAG-TcMET	A6MUT7	91	(R)IYQTLLSGK(N)	99		511.791	2	1021.57	-13.03	50.29	50.29
FLAG-TcMET	A6MUT7	91	(R)IYQTLLSGK(N)	99		511.788	2	1021.56	-19.58	33.21	33.21
FLAG-TcMET	A6MUT7	91	(R)IYQTLLSGK(N)	99		511.794	2	1021.57	-7.121	50.67	50.67
FLAG-TcMET	A6MUT7	91	(R)IYQTLLSGK(N)	99		511.798	2	1021.58	-0.1857	51.97	51.97
FLAG-TcMET	A6MUT7	91	(R)IYQTLLSGK(N)	99		511.793	2	1021.57	-8.49	53.12	53.12
FLAG-TcMET	A6MUT7	91	(R)IYQTLLSGK(N)	99		511.794	2	1021.57	-7.864	53.21	53.21
FLAG-TcMET	A6MUT7	91	(R)IYQTLLSGK(N)	99		511.794	2	1021.57	-6.945	53.24	53.24
FLAG-TcMET	A6MUT7	91	(R)IYQTLLSGK(N)	99		511.793	2	1021.57	-9.116	53.33	53.33
FLAG-TcMET	A6MUT7	91	(R)IYQTLLSGK(N)	99		511.793	2	1021.57	-9.605	53.9	53.9
FLAG-TcMET	A6MUT7	91	(R)IYQTLLSGK(N)	99		511.79	2	1021.57	-14.79	29.73	29.73
FLAG-TcMET	A6MUT7	91	(R)IYQTLLSGK(N)	99		511.789	2	1021.56	-17.41	29.42	29.42
FLAG-TcMET	A6MUT7	91	(R)IYQTLLSGK(N)	99		511.793	2	1021.57	-8.94	55.71	55.71
FLAG-TcMET	A6MUT7	91	(R)IYQTLLSGK(N)	99		511.798	2	1021.58	-0.2444	27.79	27.79
FLAG-TcMET	A6MUT7	91	(R)IYQTLLSGK(N)	99		511.791	2	1021.57	-12.66	56.67	56.67
FLAG-TcMET	A6MUT7	91	(R)IYQTLLSGK(N)	99		511.796	2	1021.58	-3.366	56.85	56.85
FLAG-TcMET	A6MUT7	91	(R)IYQTLLSGK(N)	99		511.794	2	1021.57	-6.495	57.97	57.97
FLAG-TcMET	A6MUT7	91	(R)IYQTLLSGK(N)	99		511.794	2	1021.57	-6.652	58.13	58.13
FLAG-TcMET	A6MUT7	91	(R)IYQTLLSGK(N)	99		511.793	2	1021.57	-8.51	58.23	58.23
FLAG-TcMET	A6MUT7	91	(R)IYQTLLSGK(N)	99		511.795	2	1021.58	-4.833	58.71	58.71
FLAG-TcMET	A6MUT7	91	(R)IYQTLLSGK(N)	99		511.793	2	1021.57	-9.625	58.94	58.94
FLAG-TcMET	A6MUT7	91	(R)IYQTLLSGK(N)	99		511.788	2	1021.56	-19.19	24.56	24.56
FLAG-TcMET	A6MUT7	91	(R)IYQTLLSGK(N)	99		511.767	2	1021.52	-60.25	24.55	24.55
FLAG-TcMET	A6MUT7	91	(R)IYQTLLSGK(N)	99		511.798	2	1021.58	-0.4204	24.55	24.55
FLAG-TcMET	A6MUT7	91	(R)IYQTLLSGK(N)	99		511.793	2	1021.57	-9.664	61.55	61.55
FLAG-TcMET	A6MUT7	91	(R)IYQTLLSGK(N)	99		511.794	2	1021.57	-6.613	62.42	62.42
FLAG-TcMET	A6MUT7	91	(R)IYQTLLSGK(N)	99		511.798	2	1021.58	-0.1857	22.53	22.53
FLAG-TcMET	A6MUT7	91	(R)IYQTLLSGK(N)	99		511.792	2	1021.57	-11.38	66.34	66.34
FLAG-TcMET	A6MUT7	91	(R)IYQTLLSGK(N)	99		511.791	2	1021.57	-12.17	67.24	67.24
FLAG-TcMET	A6MUT7	91	(R)IYQTLLSGK(N)	99		511.798	2	1021.58	-0.1857	19.45	19.45
FLAG-TcMET	A6MUT7	91	(R)IYQTLLSGK(N)	99		511.798	2	1021.58	-0.1427	18.57	18.57
FLAG-TcMET	A6MUT7	91	(R)IYQTLLSGK(N)	99		511.798	2	1021.58	-0.4204	21.22	21.22
FLAG-TcMET	A6MUT7	100	(K)NHPHIQLPK(H)	108		361.87	3	1082.59	-9.688	48.36	48.36
FLAG-TcMET	A6MUT7	100	(K)NHPHIQLPK(H)	108		542.307	2	1082.6	-0.1421	24.7	24.7
FLAG-TcMET	A6MUT7	100	(K)NHPHIQLPK(H)	108		361.868	3	1082.58	-14.56	60.14	60.14
FLAG-TcMET	A6MUT7	100	(K)NHPHIQLPK(H)	108		542.307	2	1082.6	-0.1421	19.89	19.89
FLAG-TcMET	A6MUT7	173	(R)MYINTESVLDGDWK(K)	186		557.592	3	1669.75	-7.744	46.56	46.56
FLAG-TcMET	A6MUT7	173	(R)MYINTESVLDGDWK(K)	186		835.89	2	1669.77	-0.1927	47.01	47.01
FLAG-TcMET	A6MUT7	173	(R)mYINTESVLDGDWK(K)	186	Oxidation (+16)	843.885	2	1685.76	-3.437	48.13	48.13
FLAG-TcMET	A6MUT7	173	(R)MYINTESVLDGDWK(K)	186		835.89	2	1669.77	-0.5674	31.19	31.19
FLAG-TcMET	A6MUT7	173	(R)MYINTESVLDGDWK(K)	186		835.89	2	1669.77	-0.5674	31.19	31.19
FLAG-TcMET	A6MUT7	173	(R)MYINTESVLDGDWK(K)	186		557.592	3	1669.75	-6.99	56.06	56.06
FLAG-TcMET	A6MUT7	173	(R)MYINTESVLDGDWK(K)	186		835.889	2	1669.76	-1.414	62.11	62.11
FLAG-TcMET	A6MUT7	173	(R)mYINTESVLDGDWK(K)	186	Oxidation (+16)	843.884	2	1685.75	-5.037	76.65	76.65
FLAG-TcMET	A6MUT7	173	(R)MYINTESVLDGDWKK(C)	187		899.938	2	1797.86	-0.1367	38.53	38.53
FLAG-TcMET	A6MUT7	200	(R)TESAVYEPVR(I)	209		575.788	2	1149.56	-3.982	40.81	40.81
FLAG-TcMET	A6MUT7	200	(R)TESAVYEPVR(I)	209		575.791	2	1149.57	0.4311	43.71	43.71
FLAG-TcMET	A6MUT7	200	(R)TESAVYEPVR(I)	209		575.791	2	1149.57	0.2782	45.95	45.95
FLAG-TcMET	A6MUT7	200	(R)TESAVYEPVR(I)	209		575.791	2	1149.57	0.1217	46.62	46.62
FLAG-TcMET	A6MUT7	200	(R)TESAVYEPVR(I)	209		575.791	2	1149.57	0.2782	48.3	48.3
FLAG-TcMET	A6MUT7	200	(R)TESAVYEPVR(I)	209		575.791	2	1149.57	0.4311	56.49	56.49
FLAG-TcMET	A6MUT7	200	(R)TESAVYEPVR(I)	209		575.791	2	1149.57	0.1217	60.81	60.81
FLAG-TcMET	A6MUT7	200	(R)TESAVYEPVR(I)	209		575.786	2	1149.56	-8.311	60.84	60.84
FLAG-TcMET	A6MUT7	200	(R)TESAVYEPVR(I)	209		575.788	2	1149.56	-5.303	61.6	61.6
FLAG-TcMET	A6MUT7	200	(R)TESAVYEPVR(I)	209		575.786	2	1149.56	-8.224	63.41	63.41
FLAG-TcMET	A6MUT7	200	(R)TESAVYEPVR(I)	209		575.791	2	1149.57	0.2782	65.24	65.24
FLAG-TcMET	A6MUT7	200	(R)TESAVYEPVR(I)	209		575.791	2	1149.57	0.4311	65.22	65.22
FLAG-TcMET	A6MUT7	200	(R)TESAVYEPVR(I)	209		575.788	2	1149.56	-4.625	66.84	66.84
FLAG-TcMET	A6MUT7	200	(R)TESAVYEPVR(I)	209		575.791	2	1149.57	0.1217	70.12	70.12
FLAG-TcMET	A6MUT7	200	(R)TESAVYEPVR(I)	209		575.788	2	1149.56	-5.13	66.96	66.96
FLAG-TcMET	A6MUT7	200	(R)TESAVYEPVR(I)	209		575.788	2	1149.56	-5.112	74.37	74.37
FLAG-TcMET	A6MUT7	210	(R)IMGVHRPGFDNDcNK(N)	224	Carbamidomethyl (+57)	880.403	2	1758.79	-0.6587	43.37	43.37
FLAG-TcMET	A6MUT7	210	(R)IMGVHRPGFDNDcNK(N)	224	Carbamidomethyl (+57)	587.271	3	1758.79	-1.786	33.53	31.33
FLAG-TcMET	A6MUT7	210	(R)ImGVHRPGFDNDcNK(N)	224	Oxidation (+16), Carbamidomethyl (+57)	444.701	4	1774.78	-6.585	41.87	24.68
FLAG-TcMET	A6MUT7	225	(K)NTSTSKEIALNNDVLLFFVK(V)	244		751.743	3	2252.21	0.3737	75.46	75.46
FLAG-TcMET	A6MUT7	231	(K)EIALNNDVLLFFVK(V)	244		545.639	3	1633.89	-8.403	52.62	41.04
FLAG-TcMET	A6MUT7	231	(K)EIALNNDVLLFFVK(V)	244		545.639	3	1633.9	-7.247	55.91	50.81
FLAG-TcMET	A6MUT7	231	(K)EIALNNDVLLFFVK(V)	244		817.954	2	1633.89	-8.76	65.02	62.55
FLAG-TcMET	A6MUT7	231	(K)EIALNNDVLLFFVK(V)	244		817.96	2	1633.9	-2.203	69.94	62.91
FLAG-TcMET	A6MUT7	231	(K)EIALNNDVLLFFVK(V)	244		817.958	2	1633.9	-4.368	69.38	64.52
FLAG-TcMET	A6MUT7	231	(K)EIALNNDVLLFFVK(V)	244		817.956	2	1633.9	-6.142	67.97	62.75
FLAG-TcMET	A6MUT7	231	(K)EIALNNDVLLFFVK(V)	244		817.957	2	1633.9	-5.151	69.48	69.48
FLAG-TcMET	A6MUT7	231	(K)EIALNNDVLLFFVK(V)	244		817.945	2	1633.88	-19.54	67.19	67.19
FLAG-TcMET	A6MUT7	231	(K)EIALNNDVLLFFVK(V)	244		817.958	2	1633.9	-4.16	74.82	74.82
FLAG-TcMET	A6MUT7	231	(K)EIALNNDVLLFFVK(V)	244		817.952	2	1633.89	-10.84	75.7	70.37
FLAG-TcMET	A6MUT7	231	(K)EIALNNDVLLFFVK(V)	244		817.959	2	1633.9	-3.341	80.65	77.53
FLAG-TcMET	A6MUT7	231	(K)EIALNNDVLLFFVK(V)	244		817.959	2	1633.9	-2.962	81.52	77.39
FLAG-TcMET	A6MUT7	245	(K)VFRPEPLcER(L)	254	Carbamidomethyl (+57)	651.833	2	1301.65	-3.491	43.13	40.01
FLAG-TcMET	A6MUT7	245	(K)VFRPEPLcER(L)	254	Carbamidomethyl (+57)	651.832	2	1301.65	-3.537	44.04	41.16
FLAG-TcMET	A6MUT7	245	(K)VFRPEPLcER(L)	254	Carbamidomethyl (+57)	434.891	3	1301.65	-2.743	45.81	45.81
FLAG-TcMET	A6MUT7	245	(K)VFRPEPLcER(L)	254	Carbamidomethyl (+57)	434.887	3	1301.64	-13.08	45.89	45.78
FLAG-TcMET	A6MUT7	245	(K)VFRPEPLcER(L)	254	Carbamidomethyl (+57)	434.891	3	1301.65	-2.835	37.17	37.17
FLAG-TcMET	A6MUT7	245	(K)VFRPEPLcER(L)	254	Carbamidomethyl (+57)	434.889	3	1301.64	-8.478	37	36.81
FLAG-TcMET	A6MUT7	245	(K)VFRPEPLcER(L)	254	Carbamidomethyl (+57)	434.888	3	1301.64	-9.56	35.93	35.6
FLAG-TcMET	A6MUT7	245	(K)VFRPEPLcER(L)	254	Carbamidomethyl (+57)	434.889	3	1301.65	-7.257	50.1	48.22
FLAG-TcMET	A6MUT7	245	(K)VFRPEPLcER(L)	254	Carbamidomethyl (+57)	434.886	3	1301.64	-13.84	49.42	49.04
FLAG-TcMET	A6MUT7	245	(K)VFRPEPLcER(L)	254	Carbamidomethyl (+57)	434.889	3	1301.64	-8.247	35.22	31
FLAG-TcMET	A6MUT7	245	(K)VFRPEPLcER(L)	254	Carbamidomethyl (+57)	434.891	3	1301.65	-2.766	36.86	29.36
FLAG-TcMET	A6MUT7	245	(K)VFRPEPLcER(L)	254	Carbamidomethyl (+57)	434.888	3	1301.64	-9.721	33.4	30.99
FLAG-TcMET	A6MUT7	245	(K)VFRPEPLcER(L)	254	Carbamidomethyl (+57)	434.887	3	1301.64	-11.61	55.1	53.28
FLAG-TcMET	A6MUT7	245	(K)VFRPEPLcER(L)	254	Carbamidomethyl (+57)	651.835	2	1301.65	-0.2466	28.52	28.46
FLAG-TcMET	A6MUT7	245	(K)VFRPEPLcER(L)	254	Carbamidomethyl (+57)	651.833	2	1301.65	-3.475	62.98	57.61
FLAG-TcMET	A6MUT7	245	(K)VFRPEPLcER(L)	254	Carbamidomethyl (+57)	434.891	3	1301.65	-2.835	22.25	22.25
FLAG-TcMET	A6MUT7	255	(R)LFEASREEYVTR(H)	266		750.378	2	1498.74	0.1161	49.08	49.08
FLAG-TcMET	A6MUT7	255	(R)LFEASREEYVTR(H)	266		750.378	2	1498.74	-0.0493	34.48	34.48
FLAG-TcMET	A6MUT7	255	(R)LFEASREEYVTR(H)	266		750.378	2	1498.74	-0.002628	50.61	50.61
FLAG-TcMET	A6MUT7	255	(R)LFEASREEYVTR(H)	266		750.378	2	1498.74	-0.01596	54.34	54.34
FLAG-TcMET	A6MUT7	255	(R)LFEASREEYVTR(H)	266		750.378	2	1498.74	-0.01596	27.36	27.36
FLAG-TcMET	A6MUT7	255	(R)LFEASREEYVTR(H)	266		750.378	2	1498.74	-0.01596	27.36	27.36
FLAG-TcMET	A6MUT7	255	(R)LFEASREEYVTR(H)	266		750.378	2	1498.74	-0.0493	57.88	57.88
FLAG-TcMET	A6MUT7	255	(R)LFEASREEYVTR(H)	266		750.376	2	1498.74	-3.055	59.65	59.65
FLAG-TcMET	A6MUT7	255	(R)LFEASREEYVTR(H)	266		500.588	3	1498.74	0.02134
FLAG-TcMET	A6MUT7	255	(R)LFEASREEYVTR(H)	266		500.588	3	1498.74	0.02134
FLAG-TcMET	A6MUT7	255	(R)LFEASREEYVTR(H)	266		500.588	3	1498.74	0.02134
FLAG-TcMET	A6MUT7	255	(R)LFEASREEYVTR(H)	266		500.588	3	1498.74	0.02134
FLAG-TcMET	A6MUT7	255	(R)LFEASREEYVTR(H)	266		500.588	3	1498.74	0.02134
FLAG-TcMET	A6MUT7	255	(R)LFEASREEYVTR(H)	266		500.588	3	1498.74	0.02134
FLAG-TcMET	A6MUT7	313	(R)QMYDRGESK(G)	321		557.253	2	1112.49	-0.1383	30.31	30.31
FLAG-TcMET	A6MUT7	313	(R)QMYDRGESK(G)	321		557.253	2	1112.49	0.1114	23.48	23.48
FLAG-TcMET	A6MUT7	313	(R)QmYDRGESK(G)	321	Oxidation (+16)	377.17	3	1128.49	-0.1001
FLAG-TcMET	A6MUT7	313	(R)QmYDRGESK(G)	321	Oxidation (+16)	377.17	3	1128.49	-0.1001
FLAG-TcMET	A6MUT7	313	(R)QmYDRGESK(G)	321	Oxidation (+16)	377.17	3	1128.49	-0.1001
FLAG-TcMET	A6MUT7	313	(R)QmYDRGESK(G)	321	Oxidation (+16)	377.17	3	1128.49	-0.1001
FLAG-TcMET	A6MUT7	313	(R)QmYDRGESK(G)	321	Oxidation (+16)	377.17	3	1128.49	-0.1001
FLAG-TcMET	A6MUT7	313	(R)QmYDRGESK(G)	321	Oxidation (+16)	377.17	3	1128.49	-0.1001
FLAG-TcMET	A6MUT7	378	(R)YSALINSQScPITSSGSTDSSSQSVEDPQQVEAAIVHLIANLPSPGSDQR(S)	427	Carbamidomethyl (+57)	872.255	6	5227.49	0.2771	49.77	49.77
FLAG-TcMET	A6MUT7	434	(R)VYGNVNENQDcSTPTENSPTKPYYK(L)	458	Carbamidomethyl (+57)	727.09	4	2904.33	14.88	38.85	38.85
FLAG-TcMET	A6MUT7	434	(R)VYGNVNENQDcSTPTENSPTKPYYK(L)	458	Carbamidomethyl (+57)	969.103	3	2904.29	0.008865	45.7	45.7
FLAG-TcMET	A6MUT7	434	(R)VYGNVNENQDcSTPTENSPTKPYYK(L)	458	Carbamidomethyl (+57)	969.103	3	2904.29	-0.1987	34.97	34.97
FLAG-TcMET	A6MUT7	434	(R)VYGNVNENQDcSTPTENSPTKPYYK(L)	458	Carbamidomethyl (+57)	969.103	3	2904.29	-0.3463	33.22	33.22
FLAG-TcMET	A6MUT7	434	(R)VYGNVNENQDcSTPTENSPTKPYYK(L)	458	Carbamidomethyl (+57)	969.102	3	2904.29	-0.6954	30.23	30.23
FLAG-TcMET	A6MUT7	434	(R)VYGNVNENQDcSTPTENSPTKPYYK(L)	458	Carbamidomethyl (+57)	969.103	3	2904.29	-0.3463	30.19	30.19
FLAG-TcMET	A6MUT7	434	(R)VYGNVNENQDcSTPTENSPTKPYYK(L)	458	Carbamidomethyl (+57)	969.107	3	2904.3	3.816	54.48	54.48
FLAG-TcMET	A6MUT7	434	(R)VYGNVNENQDcSTPTENSPTKPYYK(L)	458	Carbamidomethyl (+57)	969.103	3	2904.29	-0.1987	28.28	28.28
FLAG-TcMET	A6MUT7	434	(R)VYGNVNENQDcSTPTENSPTKPYYK(L)	458	Carbamidomethyl (+57)	969.099	3	2904.28	-4.107	22.86	22.86
FLAG-TcMET	A6MUT7	434	(R)VYGNVNENQDcSTPTENSPTKPYYK(L)	458	Carbamidomethyl (+57)	969.105	3	2904.29	2.267	73.67	73.67
FLAG-TcMET	A6MUT7	461	(K)TANNKRPPSTELGTNIYTSSK(R)	481		570.543	4	2278.14	-6.237	62.16	62.16
FLAG-TcMET	A6MUT7	466	(K)RPPSTELGTNIYTSSK(R)	481		584.301	3	1749.88	-5.379	52.83	52.83
FLAG-TcMET	A6MUT7	466	(K)RPPSTELGTNIYTSSK(R)	481		875.952	2	1749.89	-0.03766	53.54	53.54
FLAG-TcMET	A6MUT7	466	(K)RPPSTELGTNIYTSSK(R)	481		584.299	3	1749.88	-7.675	29.67	29.67
FLAG-TcMET	A6MUT7	466	(K)RPPSTELGTNIYTSSK(R)	481		584.299	3	1749.87	-8.789	56.27	56.27
FLAG-TcMET	A6MUT7	466	(K)RPPSTELGTNIYTSSK(R)	481		584.3	3	1749.88	-7.367	27.27	27.27
FLAG-TcMET	A6MUT7	466	(K)RPPSTELGTNIYTSSK(R)	481		584.299	3	1749.88	-8.155	25.63	25.63
FLAG-TcMET	A6MUT7	466	(K)RPPSTELGTNIYTSSK(R)	481		584.303	3	1749.89	-2.295	63.18	63.18
FLAG-TcMET	A6MUT7	466	(K)RPPSTELGTNIYTSSK(R)	481		584.304	3	1749.89	-0.08453
FLAG-TcMET	A6MUT7	466	(K)RPPSTELGTNIYTSSK(R)	481		584.304	3	1749.89	-0.08453
FLAG-TcMET	A6MUT7	466	(K)RPPSTELGTNIYTSSK(R)	481		584.301	3	1749.88	-5.345	65.09	65.09
FLAG-TcMET	A6MUT7	466	(K)RPPSTELGTNIYTSSK(R)	481		875.952	2	1749.89	-0.2867	70.72	70.72
FLAG-TcMET	A6MUT7	466	(K)RPPSTELGTNIYTSSK(R)	481		875.952	2	1749.89	0.07542	72.54	72.54
FLAG-TcMET	A6MUT7	466	(K)RPPSTELGTNIYTSSK(R)	481		584.303	3	1749.89	-1.798	71.04	71.04
FLAG-TcMET	A6MUT7	466	(K)RPPSTELGTNIYTSSK(R)	481		875.952	2	1749.89	0.03544	76.29	76.29
FLAG-TcMET	A6MUT7	466	(K)RPPSTELGTNIYTSSK(R)	481		584.303	3	1749.89	-2.295	74.66	74.66
FLAG-TcMET	A6MUT7	466	(K)RPPSTELGTNIYTSSK(R)	481		875.952	2	1749.89	-0.03766	18.56	18.56
FLAG-TcMET	A6MUT7	466	(K)RPPSTELGTNIYTSSK(R)	481		875.952	2	1749.89	0.03544	18.83	18.83
FLAG-TcMET	A6MUT7	466	(K)RPPSTELGTNIYTSSK(R)	481		875.952	2	1749.89	0.03544	18.83	18.83
FLAG-TcMET	A6MUT7	466	(K)RPPSTELGTNIYTSSKR(Q)	482		636.336	3	1905.99	-2.815	53.58	53.58
FLAG-TcMET	A6MUT7	485	(R)TSPQLSPMSSLPPYPNR(T)	501		936.466	2	1870.92	-3.794	43.67	43.67
FLAG-TcMET	A6MUT7	485	(R)TSPQLSPMSSLPPYPNR(T)	501		936.47	2	1870.92	-0.1143	38.77	38.77
FLAG-TcMET	A6MUT7	485	(R)TSPQLSPMSSLPPYPNR(T)	501		936.47	2	1870.92	-0.1143	38.77	38.77
FLAG-TcMET	A6MUT7	485	(R)TSPQLSPMSSLPPYPNR(T)	501		624.652	3	1870.93	4.264	48.12	48.12
FLAG-TcMET	A6MUT7	485	(R)TSPQLSPMSSLPPYPNR(T)	501		936.47	2	1870.92	-0.1079	53.28	53.28
FLAG-TcMET	A6MUT7	485	(R)TSPQLSPMSSLPPYPNR(T)	501		936.47	2	1870.92	-0.05766	30.52	30.52
FLAG-TcMET	A6MUT7	485	(R)TSPQLSPMSSLPPYPNR(T)	501		936.47	2	1870.92	-0.1143	60.96	60.96
FLAG-TcMET	A6MUT7	485	(R)TSPQLSPmSSLPPYPNR(T)	501	Oxidation (+16)	944.478	2	1886.94	11.68	62.6	62.6
FLAG-TcMET	A6MUT7	485	(R)TSPQLSPMSSLPPYPNR(T)	501		936.47	2	1870.92	-0.05766	66.77	66.77
FLAG-TcMET	A6MUT7	485	(R)TSPQLsPMSSLPPYPNR(T)	501	Phospho (+80)	976.453	2	1950.89	-0.09705	79.19	34.72
FLAG-TcMET	A6MUT7	485	(R)TSPQLsPMSSLPPYPNR(T)	501	Phospho (+80)	976.452	2	1950.89	-0.4639	64.38	16.58
FLAG-TcMET	A6MUT7	502	(R)TQITEVTQQTEPSIYQHDQLLR(N)	523		657.836	4	2627.31	-1.771	41.66	41.66
FLAG-TcMET	A6MUT7	502	(R)TQITEVTQQTEPSIYQHDQLLR(N)	523		876.78	3	2627.32	-0.439	40.4	40.4
FLAG-TcMET	A6MUT7	502	(R)TQITEVTQQTEPSIYQHDQLLR(N)	523		876.78	3	2627.32	-0.1503	34.08	34.08
FLAG-TcMET	A6MUT7	502	(R)TQITEVTQQTEPSIYQHDQLLR(N)	523		876.78	3	2627.32	-0.1503	32.34	32.34
FLAG-TcMET	A6MUT7	502	(R)TQITEVTQQTEPSIYQHDQLLR(N)	523		876.78	3	2627.32	-0.1503	32.34	32.34
FLAG-TcMET	A6MUT7	502	(R)TQITEVTQQTEPSIYQHDQLLR(N)	523		876.781	3	2627.32	0.7161	52.07	51.22
FLAG-TcMET	A6MUT7	502	(R)TQITEVTQQTEPSIYQHDQLLR(N)	523		876.78	3	2627.32	0.003827	55.77	55.77
FLAG-TcMET	A6MUT7	502	(R)TQITEVTQQTEPSIYQHDQLLR(N)	523		876.78	3	2627.32	0.003827	55.77	55.77
FLAG-TcMET	A6MUT7	502	(R)TQITEVTQQTEPSIYQHDQLLR(N)	523		876.786	3	2627.34	6.434	57.08	57.08
FLAG-TcMET	A6MUT7	502	(R)TQITEVTQQTEPSIYQHDQLLR(N)	523		657.837	4	2627.32	-0.6445	57.28	57.28
FLAG-TcMET	A6MUT7	502	(R)TQITEVTQQTEPSIYQHDQLLR(N)	523		876.78	3	2627.32	-0.439	26.29	26.29
FLAG-TcMET	A6MUT7	502	(R)TQITEVTQQTEPSIYQHDQLLR(N)	523		876.78	3	2627.32	-0.439	26.29	26.29
FLAG-TcMET	A6MUT7	502	(R)TQITEVTQQTEPSIYQHDQLLR(N)	523		876.785	3	2627.33	5.019	60.33	60.33
FLAG-TcMET	A6MUT7	502	(R)TQITEVTQQTEPSIYQHDQLLR(N)	523		657.837	4	2627.32	-0.8271	60.75	60.75
FLAG-TcMET	A6MUT7	502	(R)TQITEVTQQTEPSIYQHDQLLR(N)	523		657.837	4	2627.32	-0.6445	64.86	60.02
FLAG-TcMET	A6MUT7	502	(R)TQITEVTQQTEPSIYQHDQLLR(N)	523		657.837	4	2627.32	-0.8119	69.07	62.78
FLAG-TcMET	A6MUT7	502	(R)TQITEVTQQTEPSIYQHDQLLR(N)	523		876.781	3	2627.32	0.191	81.32	62.02
FLAG-TcMET	A6MUT7	502	(R)TQITEVTQQTEPSIYQHDQLLR(N)	523		876.78	3	2627.32	0.003827	21.65	21.65
FLAG-TcMET	A6MUT7	502	(R)TQITEVTQQTEPSIYQHDQLLR(N)	523		876.78	3	2627.32	0.003827	19.47	19.47
FLAG-TcMET	A6MUT7	91	(R)IYQTLLSGK(N)	99		511.798	2	1021.58	-0.4204	19.36	19.36
FLAG-TcMET	A6MUT7	502	(R)TQITEVTQQTEPSIYQHDQLLR(N)	523		876.779	3	2627.31	-1.943	80.92	78.7
FLAG-TcMET	A6MUT7	52	(R)RDKLNSYIGELATLVPmVAR(S)	71	Oxidation (+16)	754.73	3	2261.17	-22.96	24.86	20.64
FLAG-TcMET	A6MUT7	200	(R)TESAVYEPVR(I)	209		575.787	2	1149.56	-6.399	79.02	79.02
FLAG-TcMET	A6MUT7	196	(R)AGPRTESAVYEPVR(I)	209		511.267	3	1530.78	-0.01175
FLAG-TcMET	A6MUT7	485	(R)TSPQLsPMSSLPPYPNR(T)	501	Phospho (+80)	976.453	2	1950.89	-0.09705	29.19	13.15
FLAG-TcMET	A6MUT7	255	(R)LFEASREEYVTR(H)	266		500.588	3	1498.74	0.02134
FLAG-TcMET	A6MUT7	210	(R)IMGVHRPGFDNDcNK(N)	224	Carbamidomethyl (+57)	440.705	4	1758.79	-0.1246
FLAG-TcMET	A6MUT7	466	(K)RPPSTELGTNIYTSSK(R)	481		584.303	3	1749.89	-2.278	87.9	77.24
FLAG-TcMET	A6MUT7	173	(R)MYINTESVLDGDWK(K)	186		835.89	2	1669.77	-0.1292	88.86	88.86
FLAG-TcMET	A6MUT7	53	(R)DKLNSYIGELATLVPMVAR(S)	71		697.378	3	2089.11	-6.468	81.67	81.67
FLAG-TcMET	A6MUT7	231	(K)EIALNNDVLLFFVK(V)	244		817.959	2	1633.9	-3.243	87.09	80.32
FLAG-TcMET	A6MUT7	502	(R)TQITEVTQQTEPSIYQHDQLLR(N)	523		657.837	4	2627.32	-0.6597	83.86	83.86
FLAG-TcMET	A6MUT7	466	(K)RPPSTELGTNIYTSSK(R)	481		584.303	3	1749.89	-2.295	84.15	84.15
FLAG-TcMET	A6MUT7	100	(K)NHPHIQLPK(H)	108		542.307	2	1082.6	-0.1661	16.01	16.01
FLAG-TcMET	A6MUT7	255	(R)LFEASREEYVTR(H)	266		500.588	3	1498.74	0.02134
FLAG-TcMET	A6MUT7	466	(K)RPPStELGTNIYTSSK(R)	481	Phospho (+80)	915.935	2	1829.86	-0.1909	29.79	4.74
FLAG-TcMET	A6MUT7	173	(R)MYINTESVLDGDWK(K)	186		835.887	2	1669.76	-4.299	85.41	85.41
FLAG-TcMET	A6MUT7	483	(R)QRTsPQLSPMSSLPPYPNR(T)	501	Phospho (+80)	746.024	3	2235.05	-0.2108	32.64	0
FLAG-TcMET	A6MUT7	255	(R)LFEASREEYVTR(H)	266		500.588	3	1498.74	0.02134
FLAG-TcMET	A6MUT7	434	(R)VYGNVNENQDcSTPTENSPTKPYYK(L)	458	Carbamidomethyl (+57)	969.103	3	2904.29	-0.5116	17.9	17.9
FLAG-TcMET	A6MUT7	485	(R)TsPQLSPMSSLPPYPNR(T)	501	Phospho (+80)	976.453	2	1950.89	-0.1124	70.68	0
FLAG-TcMET	A6MUT7	173	(R)MYINTESVLDGDWK(K)	186		835.888	2	1669.76	-2.599	86.61	86.61
FLAG-TcMET	A6MUT7	466	(K)RPPsTELGTNIYTSSK(R)	481	Phospho (+80)	915.935	2	1829.86	-0.1909	20.94	0.84
FLAG-TcMET	A6MUT7	485	(R)TSPQLsPMSSLPPYPNR(T)	501	Phospho (+80)	976.453	2	1950.89	-0.3245	38.6	11.89
FLAG-TcMET	A6MUT7	255	(R)LFEASREEYVTR(H)	266		500.588	3	1498.74	0.02134
FLAG-TcMET	A6MUT7	231	(K)EIALNNDVLLFFVK(V)	244		817.952	2	1633.89	-11.06	80.64	80.64
FLAG-TcMET	A6MUT7	210	(R)IMGVHRPGFDNDcNK(N)	224	Carbamidomethyl (+57)	880.404	2	1758.79	-0.1292
FLAG-TcMET	A6MUT7	434	(R)VYGNVNENQDcSTPTENsPTKPYYK(L)	458	Carbamidomethyl (+57), Phospho (+80)	995.759	3	2984.25	0.1555	35.39	4.38
FLAG-TcMET	A6MUT7	210	(R)IMGVHRPGFDNDcNK(N)	224	Carbamidomethyl (+57)	440.7	4	1758.77	-12.69	21.12	21.12
FLAG-TcMET	A6MUT7	245	(K)VFRPEPLcER(L)	254	Carbamidomethyl (+57)	651.835	2	1301.66	0.1019	15.07	15.07
FLAG-TcMET	A6MUT7	434	(R)VYGNVNENQDcSTPtENSPTKPYYK(L)	458	Carbamidomethyl (+57), Phospho (+80)	995.759	3	2984.25	0.1555	23.55	1.86
FLAG-TcMET	A6MUT7	231	(K)EIALNNDVLLFFVK(V)	244		817.956	2	1633.9	-6.24	88.03	81.26
FLAG-TcMET	A6MUT7	466	(K)RPPsTELGTNIYTSSK(R)	481	Phospho (+80)	915.935	2	1829.86	-0.2619	51.5	7.71
FLAG-TcMET	A6MUT7	91	(R)IYQTLLSGK(N)	99		511.791	2	1021.57	-12.27	20.1	20.1
FLAG-TcMET	A6MUT7	485	(R)TSPQLsPMSSLPPYPNR(T)	501	Phospho (+80)	976.453	2	1950.89	-0.3245	43.13	3.4
FLAG-TcMET	A6MUT7	485	(R)TsPQLSPMSSLPPYPNR(T)	501	Phospho (+80)	976.452	2	1950.89	-0.3491	41.87	0
FLAG-TcMET	A6MUT7	466	(K)RPPStELGTNIYTSSK(R)	481	Phospho (+80)	915.935	2	1829.86	-0.2684	30.79	1.19
FLAG-TcMET	A6MUT7	466	(K)RPPsTELGTNIYTSSK(R)	481	Phospho (+80)	915.935	2	1829.86	-0.2684	25.9	0.93
FLAG-TcMET	A6MUT7	502	(R)TQITEVTQQTEPSIYQHDQLLR(N)	523		876.78	3	2627.32	-0.4368	107.77	107.77
FLAG-TcMET	A6MUT7	502	(R)TQITEVTQQTEPSIYQHDQLLR(N)	523		876.781	3	2627.32	0.3736	92.32	92.32
FLAG-TcMET	A6MUT7	173	(R)MYINTESVLDGDWK(K)	186		835.888	2	1669.76	-2.551	90.62	90.62
FLAG-TcMET	A6MUT7	466	(K)RPPSTELGTNIYTSSK(R)	481		875.952	2	1749.89	-0.538	89.41	89.41
FLAG-TcMET	A6MUT7	76	(R)MDKTSILR(L)	83		482.268	2	962.522	-0.2719	22.42	22.42
FLAG-TcMET	A6MUT7	76	(R)MDKTSILR(L)	83		482.268	2	962.522	-0.07051	18.96	18.96
FLAG-TcMET	A6MUT7	434	(R)VYGNVNENQDcSTPtENSPTKPYYK(L)	458	Carbamidomethyl (+57), Phospho (+80)	995.759	3	2984.25	0.1555	20.07	1.75
FLAG-TcMET	A6MUT7	434	(R)VYGNVNENQDcSTPTENSPTKPYYK(L)	458	Carbamidomethyl (+57)	969.1	3	2904.28	-3.082	16.36	16.36
FLAG-TcMET	A6MUT7	434	(R)VYGNVNENQDcSTPTENsPTKPYYK(L)	458	Carbamidomethyl (+57), Phospho (+80)	995.758	3	2984.25	-0.3158	22.46	6.45
FLAG-TcMET	A6MUT7	173	(R)MYINTESVLDGDWK(K)	186		835.889	2	1669.76	-1.414	90.62	90.62
FLAG-TcMET	A6MUT7	434	(R)VYGNVNENQDcSTPTENSPTKPYYK(L)	458	Carbamidomethyl (+57)	969.103	3	2904.29	-0.1625	12.49	12.49
FLAG-TcMET	A6MUT7	313	(R)QmYDRGESK(G)	321	Oxidation (+16)	377.17	3	1128.49	-0.1001
FLAG-TcMET	A6MUT7	434	(R)VYGNVNENQDcSTPTENsPTKPYYK(L)	458	Carbamidomethyl (+57), Phospho (+80)	747.069	4	2984.25	-2.188	50.85	8.64
FLAG-TcMET	A6MUT7	434	(R)VYGNVNENQDcSTPtENSPTKPYYK(L)	458	Carbamidomethyl (+57), Phospho (+80)	995.758	3	2984.25	-0.4294	19.4	1.11
FLAG-TcMET	A6MUT7	466	(K)RPPStELGTNIYTSSK(R)	481	Phospho (+80)	610.957	3	1829.85	-4.085	51.79	0
FLAG-TcMET	A6MUT7	485	(R)TSPQLsPmSSLPPYPNR(T)	501	Phospho (+80), Oxidation (+16)	656.634	3	1966.88	-3.341	30.15	3
FLAG-TcMET	A6MUT7	245	(K)VFRPEPLcER(L)	254	Carbamidomethyl (+57)	434.892	3	1301.65	-0.07162
FLAG-TcMET	A6MUT7	200	(R)TESAVYEPVR(I)	209		575.788	2	1149.56	-5.13	17.04	17.04
FLAG-TcMET	A6MUT7	485	(R)TsPQLSPMSSLPPYPNR(T)	501	Phospho (+80)	976.452	2	1950.89	-0.5028	50.93	0
FLAG-TcMET	A6MUT7	502	(R)TQITEVTQQTEPSIYQHDQLLR(N)	523		876.779	3	2627.32	-1.475	101.15	101.15
FLAG-TcMET	A6MUT7	485	(R)TsPQLSPMSSLPPYPNR(T)	501	Phospho (+80)	976.452	2	1950.89	-0.5028	29.87	0
FLAG-TcMET	A6MUT7	485	(R)TSPQLSPmSsLPPYPNR(T)	501	Oxidation (+16), Phospho (+80)	656.635	3	1966.88	-1.252	24.86	0
FLAG-TcMET	A6MUT7	502	(R)TQITEVTQQTEPSIYQHDQLLR(N)	523		876.779	3	2627.32	-1.384	104.72	104.72
FLAG-TcMET	A6MUT7	502	(R)TQITEVTQQTEPSIYQHDQLLR(N)	523		876.779	3	2627.32	-1.099	108.47	108.47
FLAG-TcMET	A6MUT7	313	(R)QMYDRGESK(G)	321		557.253	2	1112.49	0.05753	12.39	12.39
FLAG-TcMET	A6MUT7	210	(R)IMGVHRPGFDNDcNK(N)	224	Carbamidomethyl (+57)	440.705	4	1758.79	-0.1246
FLAG-TcMET	A6MUT7	313	(R)QMYDRGESK(G)	321		557.253	2	1112.49	0.115	12.55	12.55
FLAG-TcMET	A6MUT7	76	(R)MDKTSILR(L)	83		482.268	2	962.522	-0.2511	11.83	11.83
FLAG-TcMET	A6MUT7	245	(K)VFRPEPLcER(L)	254	Carbamidomethyl (+57)	651.832	2	1301.65	-4.258	13.27	13.27
FLAG-TcMET	A6MUT7	255	(R)LFEASREEYVTR(H)	266		750.378	2	1498.74	0.2094	12.43	12.43
FLAG-TcMET	A6MUT7	100	(K)NHPHIQLPK(H)	108		542.306	2	1082.6	-0.2989	12.61	12.61
FLAG-TcMET	A6MUT7	485	(R)TsPQLSPmSSLPPYPNR(T)	501	Phospho (+80), Oxidation (+16)	656.633	3	1966.88	-5.125	32.4	0
FLAG-TcMET	A6MUT7	466	(K)RPPsTELGTNIYTSSK(R)	481	Phospho (+80)	610.956	3	1829.85	-5.15	74.24	7.86
FLAG-TcMET	A6MUT7	485	(R)TsPQLSPMSSLPPYPNR(T)	501	Phospho (+80)	976.453	2	1950.89	-0.1124	15.63	0
FLAG-TcMET	A6MUT7	466	(K)RPPStELGTNIYTSSK(R)	481	Phospho (+80)	610.956	3	1829.85	-5.888	71.25	1.45
FLAG-TcMET	A6MUT7	255	(R)LFEASREEYVTR(H)	266		500.588	3	1498.74	0.02134
FLAG-TcMET	A6MUT7	485	(R)TSPQLSPMSSLPPYPNR(T)	501		936.47	2	1870.92	-0.07586
FLAG-TcMET	A6MUT7	434	(R)VYGNVNENQDcSTPTENSPTKPYYK(L)	458	Carbamidomethyl (+57)	1453.15	2	2904.29	0.1352	11.59	11.59
FLAG-TcMET	A6MUT7	485	(R)TSPQLsPMSSLPPYPNR(T)	501	Phospho (+80)	976.453	2	1950.89	-0.3245	15.21	7.45
FLAG-TcMET	A6MUT7	313	(R)QMYDRGESK(G)	321		557.253	2	1112.49	-0.0916
FLAG-TcMET	A6MUT7	52	(R)RDKLNSYIGELATLVPmVAR(S)	71	Oxidation (+16)	566.298	4	2261.16	-25.4	18.53	18.53
FLAG-TcMET	A6MUT7	53	(R)DKLNSYIGELAtLVPmVAR(S)	71	Phospho (+80), Oxidation (+16)	547.265	4	2185.03	-25.47	18.53	18.53
FLAG-TcMET	A6MUT7	466	(K)RPPsTELGTNIYTSSK(R)	481	Phospho (+80)	915.935	2	1829.86	-0.2619	15.81	3.06
FLAG-TcMET	A6MUT7	434	(R)VYGNVNENQDcSTPTENsPTKPYYK(L)	458	Carbamidomethyl (+57), Phospho (+80)	995.761	3	2984.26	2.404	42.64	1.76
FLAG-TcMET	A6MUT7	91	(R)IYQTLLSGK(N)	99		511.793	2	1021.57	-9.996	16.76	16.76
FLAG-TcMET	A6MUT7	434	(R)VYGNVNENQDcSTPTENsPTKPYYK(L)	458	Carbamidomethyl (+57), Phospho (+80)	995.755	3	2984.24	-3.764	16.73	2.81
FLAG-TcMET	A6MUT7	173	(R)MYINTESVLDGDWK(K)	186		835.89	2	1669.77	-0.5674	12.07	12.07
FLAG-TcMET	A6MUT7	313	(R)QMYDRGESK(G)	321		557.253	2	1112.49	-0.0916
FLAG-TcMET	A6MUT7	466	(K)RPPSTELGTNIYTSSK(R)	481		875.952	2	1749.89	-0.0811
FLAG-TcMET	A6MUT7	245	(K)VFRPEPLcER(L)	254	Carbamidomethyl (+57)	434.892	3	1301.65	-0.07162
FLAG-TcMET	A6MUT7	434	(R)VYGNVNENQDcSTPtENSPTKPYYK(L)	458	Carbamidomethyl (+57), Phospho (+80)	995.759	3	2984.25	-0.03845
FLAG-TcMET	A6MUT7	91	(R)IYQTLLSGK(N)	99		511.798	2	1021.58	-0.178
FLAG-TcMET	A6MUT7	210	(R)IMGVHRPGFDNDcNK(N)	224	Carbamidomethyl (+57)	880.404	2	1758.79	-0.1292
FLAG-TcMET	A6MUT7	210	(R)IMGVHRPGFDNDcNK(N)	224	Carbamidomethyl (+57)	440.705	4	1758.79	-0.1246
FLAG-TcMET	A6MUT7	434	(R)VYGNVNENQDcSTPtENSPTKPYYK(L)	458	Carbamidomethyl (+57), Phospho (+80)	995.757	3	2984.25	-1.889	14.9	5.51
FLAG-TcMET	A6MUT7	313	(R)QMYDRGESK(G)	321		557.253	2	1112.49	-0.0916
FLAG-TcMET	A6MUT7	200	(R)TESAVYEPVR(I)	209		575.791	2	1149.57	0.03303
FLAG-TcMET	A6MUT7	466	(K)RPPsTELGTNIYTSSK(R)	481	Phospho (+80)	915.935	2	1829.86	-0.07291
FLAG-TcMET	A6MUT7	200	(R)TESAVYEPVR(I)	209		575.791	2	1149.57	0.03303
FLAG-TcMET	A6MUT7	91	(R)IYQTLLSGK(N)	99		511.798	2	1021.58	-0.178
FLAG-TcMET	A6MUT7	200	(R)TESAVYEPVR(I)	209		575.791	2	1149.57	0.03303
FLAG-TcMET	A6MUT7	485	(R)TSPQLsPMSSLPPYPNR(T)	501	Phospho (+80)	976.453	2	1950.89	-0.06839
FLAG-TcMET	A6MUT7	255	(R)LFEASREEYVTR(H)	266		500.588	3	1498.74	0.02134
FLAG-TcMET	A6MUT7	200	(R)TESAVYEPVR(I)	209		575.782	2	1149.55	-15.68	16.59	16.59
FLAG-TcMET	A6MUT7	196	(R)AGPRTESAVYEPVR(I)	209		511.267	3	1530.78	-0.01175
FLAG-TcMET	A6MUT7	485	(R)TSPQLSPMSSLPPYPNR(T)	501		624.649	3	1870.92	-0.07906
FLAG-TcMET	A6MUT7	91	(R)IYQTLLSGK(N)	99		511.798	2	1021.58	-0.178
FLAG-TcMET	A6MUT7	91	(R)IYQTLLSGK(N)	99		511.798	2	1021.58	-0.178
FLAG-TcMET	A6MUT7	200	(R)TESAVYEPVR(I)	209		575.791	2	1149.57	0.03303
FLAG-TcMET	A6MUT7	200	(R)TESAVYEPVR(I)	209		575.791	2	1149.57	0.03303
FLAG-TcMET	A6MUT7	466	(K)RPPSTELGTNIYTSSK(R)	481		875.952	2	1749.89	-0.0811
FLAG-TcMET	A6MUT7	483	(R)QRTSPQLSPmssLPPYPNR(T)	501	Oxidation (+16), Phospho (+80), Phospho (+80)	778.015	3	2331.02	5.268	42.07	4.07
FLAG-TcMET	A6MUT7	173	(R)MYINtESVLDGDWK(K)	186	Phospho (+80)	875.845	2	1749.68	-32.36	23.79	13.23
FLAG-TcMET	A6MUT7	91	(R)IYQTLLSGK(N)	99		511.788	2	1021.56	-19.46	16.33	16.33
FLAG-TcMET	A6MUT7	485	(R)tSPQLSPMSSLPPYPNR(T)	501	Phospho (+80)	976.453	2	1950.89	-0.06839
His6-TcTAI	S6B9A5	23	(R)KKsETKPQAQINK(C)	35	Phospho (+80)	527.278	3	1578.81	-0.1453
His6-TcTAI	S6B9A5	23	(R)KKsETKPQAQINK(C)	35	Phospho (+80)	527.278	3	1578.81	-0.1453
His6-TcTAI	S6B9A5	23	(R)KKsETKPQAQINK(C)	35		375.719	4	1498.85	-0.156
His6-TcTAI	S6B9A5	23	(R)KKsETKPQAQINK(C)	35		375.719	4	1498.85	-0.156
His6-TcTAI	S6B9A5	23	(R)KKsETKPQAQINK(C)	35	Phospho (+80)	395.711	4	1578.81	-0.1554
His6-TcTAI	S6B9A5	23	(R)KKsETKPQAQINK(C)	35		500.623	3	1498.85	-0.1453
His6-TcTAI	S6B9A5	23	(R)KKsETKPQAQINK(C)	35		375.719	4	1498.85	-0.156
His6-TcTAI	S6B9A5	23	(R)KKsETKPQAQINK(C)	35		500.623	3	1498.85	-0.1453
His6-TcTAI	S6B9A5	23	(R)KKsETKPQAQINK(C)	35		375.719	4	1498.85	-0.156
His6-TcTAI	S6B9A5	23	(R)KKsETKPQAQINK(C)	35		500.623	3	1498.85	-0.1453
His6-TcTAI	S6B9A5	23	(R)KKsETKPQAQINK(C)	35		375.719	4	1498.85	-0.156
His6-TcTAI	S6B9A5	23	(R)KKsETKPQAQINK(C)	35	Phospho (+80)	527.278	3	1578.81	-0.1453
His6-TcTAI	S6B9A5	23	(R)KKsETKPQAQINK(C)	35	Phospho (+80)	395.707	4	1578.8	-8.182	26.97	0.01
His6-TcTAI	S6B9A5	23	(R)KKsETKPQAQINK(C)	35		686.383	2	1370.75	0.2727	42.49	42.49
His6-TcTAI	S6B9A5	23	(R)KKsETKPQAQINK(C)	35		686.383	2	1370.75	0.03795	41.3	41.3
His6-TcTAI	S6B9A5	23	(R)KKsETKPQAQINK(C)	35		686.383	2	1370.75	-0.2026	44.13	44.13
His6-TcTAI	S6B9A5	23	(R)KKsETKPQAQINK(C)	35		457.925	3	1370.75	-0.1298
His6-TcTAI	S6B9A5	23	(R)KKsETKPQAQINK(C)	35		457.925	3	1370.75	-0.1298
His6-TcTAI	S6B9A5	23	(R)KKsETKPQAQINK(C)	35		457.925	3	1370.75	-0.1298
His6-TcTAI	S6B9A5	23	(R)KKsETKPQAQINK(C)	35		457.925	3	1370.75	-0.1298
His6-TcTAI	S6B9A5	23	(R)KKsETKPQAQINK(C)	35		686.383	2	1370.75	-0.1327
His6-TcTAI	S6B9A5	23	(R)KKsETKPQAQINK(C)	35		686.383	2	1370.75	-0.1327
His6-TcTAI	S6B9A5	23	(R)KKsETKPQAQINK(C)	35		622.336	2	1242.66	0.1207	37.67	37.67
His6-TcTAI	S6B9A5	23	(R)KKsETKPQAQINK(C)	35		622.336	2	1242.66	0.1207	37.67	37.67
His6-TcTAI	S6B9A5	23	(R)KKsETKPQAQINK(C)	35		622.336	2	1242.66	0.1207	29.56	29.56
His6-TcTAI	S6B9A5	23	(R)KKsETKPQAQINK(C)	35		622.336	2	1242.66	0.5307	25.5	25.5
His6-TcTAI	S6B9A5	23	(R)KKsETKPQAQINK(C)	35		415.226	3	1242.66	-0.1351
His6-TcTAI	S6B9A5	23	(R)KKsETKPQAQINK(C)	35		415.226	3	1242.66	-0.1351
His6-TcTAI	S6B9A5	23	(R)KKsETKPQAQINK(C)	35		622.336	2	1242.66	0.156	19.83	19.83
His6-TcTAI	S6B9A5	23	(R)KKsETKPQAQINK(C)	35		622.336	2	1242.66	0.156	19.06	19.06
His6-TcTAI	S6B9A5	23	(R)KKsETKPQAQINK(C)	35		622.336	2	1242.66	0.5307	12.82	12.82
His6-TcTAI	S6B9A5	23	(R)KKsETKPQAQINK(C)	35		622.336	2	1242.66	-0.1303
His6-TcTAI	S6B9A5	23	(R)KKsETKPQAQINK(C)	35		622.336	2	1242.66	-0.1303
His6-TcTAI	S6B9A5	23	(R)KKsETKPQAQINK(C)	35		622.336	2	1242.66	-0.1303
His6-TcTAI	S6B9A5	23	(R)KKsETKPQAQINK(C)	35		622.336	2	1242.66	-0.1303
His6-TcTAI	S6B9A5	23	(R)KKsETKPQAQINK(C)	35		622.336	2	1242.66	-0.1303
His6-TcTAI	S6B9A5	23	(R)KKsETKPQAQINK(C)	35	Oxidation (+16)	889.68	4	3554.69	-14.86	39.11	34.17
His6-TcTAI	S6B9A5	23	(R)KKsETKPQAQINK(C)	35	Carbamidomethyl (+57)	722.873	2	1443.73	-12.69	37.65	37.65
His6-TcTAI	S6B9A5	23	(R)KKsETKPQAQINK(C)	35	Carbamidomethyl (+57)	722.882	2	1443.75	-0.3442	34.57	34.57
His6-TcTAI	S6B9A5	23	(R)KKsETKPQAQINK(C)	35	Carbamidomethyl (+57)	722.883	2	1443.75	0.0379	52.79	52.79
His6-TcTAI	S6B9A5	23	(R)KKsETKPQAQINK(C)	35	Carbamidomethyl (+57)	722.868	2	1443.72	-20.41	29.39	29.39
His6-TcTAI	S6B9A5	23	(R)KKsETKPQAQINK(C)	35	Carbamidomethyl (+57)	482.257	3	1443.75	-0.09227
His6-TcTAI	S6B9A5	23	(R)KKsETKPQAQINK(C)	35	Carbamidomethyl (+57)	482.257	3	1443.75	-0.05277	22.87	22.87
His6-TcTAI	S6B9A5	23	(R)KKsETKPQAQINK(C)	35	Carbamidomethyl (+57)	482.257	3	1443.75	-0.09227
His6-TcTAI	S6B9A5	23	(R)KKsETKPQAQINK(C)	35	Carbamidomethyl (+57)	722.879	2	1443.74	-4.892	73.89	73.89
His6-TcTAI	S6B9A5	23	(R)KKsETKPQAQINK(C)	35	Carbamidomethyl (+57)	722.88	2	1443.74	-4.283	79.22	79.22
His6-TcTAI	S6B9A5	23	(R)KKsETKPQAQINK(C)	35	Carbamidomethyl (+57)	722.879	2	1443.74	-4.864	79.1	79.1
His6-TcTAI	S6B9A5	23	(R)KKsETKPQAQINK(C)	35	Carbamidomethyl (+57)	722.88	2	1443.74	-3.923	84.99	84.99
His6-TcTAI	S6B9A5	23	(R)KKsETKPQAQINK(C)	35	Carbamidomethyl (+57)	722.879	2	1443.74	-4.449	86.94	86.94
His6-TcTAI	S6B9A5	23	(R)KKsETKPQAQINK(C)	35	Carbamidomethyl (+57)	722.882	2	1443.75	-0.3442	13.89	13.89
His6-TcTAI	S6B9A5	23	(R)KKsETKPQAQINK(C)	35	Carbamidomethyl (+57)	482.252	3	1443.73	-10.81	18.15	18.15
His6-TcTAI	S6B9A5	23	(R)KKsETKPQAQINK(C)	35	Carbamidomethyl (+57)	482.257	3	1443.75	-0.09227
His6-TcTAI	S6B9A5	23	(R)KKsETKPQAQINK(C)	35	Carbamidomethyl (+57)	722.883	2	1443.75	-0.08811
His6-TcTAI	S6B9A5	23	(R)KKsETKPQAQINK(C)	35	Carbamidomethyl (+57)	722.883	2	1443.75	-0.08811
His6-TcTAI	S6B9A5	23	(R)KKsETKPQAQINK(C)	35	Carbamidomethyl (+57)	722.883	2	1443.75	-0.08811
His6-TcTAI	S6B9A5	23	(R)KKsETKPQAQINK(C)	35	Carbamidomethyl (+57)	722.883	2	1443.75	-0.08811
His6-TcTAI	S6B9A5	23	(R)KKsETKPQAQINK(C)	35		511.256	3	1530.75	-13.81	40.07	40.07
His6-TcTAI	S6B9A5	23	(R)KKsETKPQAQINK(C)	35		511.261	3	1530.76	-4.151	51.01	51.01
His6-TcTAI	S6B9A5	23	(R)KKsETKPQAQINK(C)	35		766.391	2	1530.77	-0.01041	51.39	51.39
His6-TcTAI	S6B9A5	23	(R)KKsETKPQAQINK(C)	35		766.391	2	1530.77	-0.01041	31.35	31.35
His6-TcTAI	S6B9A5	23	(R)KKsETKPQAQINK(C)	35		511.259	3	1530.75	-9.223	30.43	30.43
His6-TcTAI	S6B9A5	23	(R)KKsETKPQAQINK(C)	35		766.391	2	1530.77	-0.02346	53.48	53.48
His6-TcTAI	S6B9A5	23	(R)KKsETKPQAQINK(C)	35		766.391	2	1530.77	0.3304	29.83	29.83
His6-TcTAI	S6B9A5	23	(R)KKsETKPQAQINK(C)	35		766.391	2	1530.77	-0.5758	54.81	54.81
His6-TcTAI	S6B9A5	23	(R)KKsETKPQAQINK(C)	35		511.26	3	1530.76	-6.599	25.56	25.56
His6-TcTAI	S6B9A5	23	(R)KKsETKPQAQINK(C)	35		511.263	3	1530.77	0.04048
His6-TcTAI	S6B9A5	23	(R)KKsETKPQAQINK(C)	35		511.263	3	1530.77	0.04048
His6-TcTAI	S6B9A5	23	(R)KKsETKPQAQINK(C)	35		511.263	3	1530.77	0.04048
His6-TcTAI	S6B9A5	23	(R)KKsETKPQAQINK(C)	35		766.391	2	1530.77	-0.02346	69.2	69.2
His6-TcTAI	S6B9A5	23	(R)KKsETKPQAQINK(C)	35		766.391	2	1530.77	-0.02346	69.2	69.2
His6-TcTAI	S6B9A5	23	(R)KKsETKPQAQINK(C)	35		511.263	3	1530.77	0.04048
His6-TcTAI	S6B9A5	23	(R)KKsETKPQAQINK(C)	35		766.391	2	1530.77	0.3304	71.45	71.45
His6-TcTAI	S6B9A5	23	(R)KKsETKPQAQINK(C)	35		511.262	3	1530.76	-3.387	69.64	69.64
His6-TcTAI	S6B9A5	23	(R)KKsETKPQAQINK(C)	35		511.263	3	1530.77	0.04048
His6-TcTAI	S6B9A5	23	(R)KKsETKPQAQINK(C)	35		511.261	3	1530.76	-5.032	70.51	70.51
His6-TcTAI	S6B9A5	23	(R)KKsETKPQAQINK(C)	35		511.263	3	1530.77	0.04048
His6-TcTAI	S6B9A5	23	(R)KKsETKPQAQINK(C)	35		766.391	2	1530.77	0.09405	19.76	19.76
His6-TcTAI	S6B9A5	23	(R)KKsETKPQAQINK(C)	35		511.263	3	1530.77	0.04048
His6-TcTAI	S6B9A5	23	(R)KKsETKPQAQINK(C)	35		511.263	3	1530.77	0.04048
His6-TcTAI	S6B9A5	23	(R)KKsETKPQAQINK(C)	35		766.391	2	1530.77	-0.01041	91.63	91.63
His6-TcTAI	S6B9A5	23	(R)KKsETKPQAQINK(C)	35		766.391	2	1530.77	-0.01041	91.63	91.63
His6-TcTAI	S6B9A5	23	(R)KKsETKPQAQINK(C)	35		511.263	3	1530.77	0.04048
His6-TcTAI	S6B9A5	23	(R)KKsETKPQAQINK(C)	35		511.263	3	1530.77	0.04048
His6-TcTAI	S6B9A5	23	(R)KKsETKPQAQINK(C)	35		511.263	3	1530.77	0.04048
His6-TcTAI	S6B9A5	23	(R)KKsETKPQAQINK(C)	35		511.262	3	1530.76	-3.387	92.38	92.38
His6-TcTAI	S6B9A5	23	(R)KKsETKPQAQINK(C)	35		511.263	3	1530.77	0.04048
His6-TcTAI	S6B9A5	23	(R)KKsETKPQAQINK(C)	35		511.263	3	1530.77	0.04048
His6-TcTAI	S6B9A5	23	(R)KKsETKPQAQINK(C)	35		511.263	3	1530.77	0.04048
His6-TcTAI	S6B9A5	23	(R)KKsETKPQAQINK(C)	35		511.263	3	1530.77	0.04048
His6-TcTAI	S6B9A5	23	(R)KKsETKPQAQINK(C)	35		511.263	3	1530.77	0.04048
His6-TcTAI	S6B9A5	23	(R)KKsETKPQAQINK(C)	35		766.391	2	1530.77	0.03786
His6-TcTAI	S6B9A5	23	(R)KKsETKPQAQINK(C)	35		511.263	3	1530.77	0.04048
His6-TcTAI	S6B9A5	23	(R)KKsETKPQAQINK(C)	35		511.263	3	1530.77	0.04048
His6-TcTAI	S6B9A5	23	(R)KKsETKPQAQINK(C)	35		766.391	2	1530.77	0.03786
His6-TcTAI	S6B9A5	23	(R)KKsETKPQAQINK(C)	35		766.391	2	1530.77	0.03786
His6-TcTAI	S6B9A5	23	(R)KKsETKPQAQINK(C)	35		555.265	4	2217.03	-14.13	52.65	52.65
His6-TcTAI	S6B9A5	23	(R)KKsETKPQAQINK(C)	35		555.27	4	2217.05	-4.731	81.48	81.48
His6-TcTAI	S6B9A5	23	(R)KKsETKPQAQINK(C)	35		740.026	3	2217.06	-1.951	93.1	93.1
His6-TcTAI	S6B9A5	23	(R)KKsETKPQAQINK(C)	35		944.962	2	1887.91	-0.4934	39.63	39.63
His6-TcTAI	S6B9A5	23	(R)KKsETKPQAQINK(C)	35		944.962	2	1887.91	-0.3928	38.78	38.78
His6-TcTAI	S6B9A5	23	(R)KKsETKPQAQINK(C)	35		944.962	2	1887.91	-0.3928	38.78	38.78
His6-TcTAI	S6B9A5	23	(R)KKsETKPQAQINK(C)	35		630.306	3	1887.89	-8.289	37.07	37.07
His6-TcTAI	S6B9A5	23	(R)KKsETKPQAQINK(C)	35		944.962	2	1887.91	-0.3928	47.46	47.46
His6-TcTAI	S6B9A5	23	(R)KKsETKPQAQINK(C)	35		944.962	2	1887.91	-0.4934	35.65	35.65
His6-TcTAI	S6B9A5	23	(R)KKsETKPQAQINK(C)	35		944.962	2	1887.91	-0.3928	49.54	49.54
His6-TcTAI	S6B9A5	23	(R)KKsETKPQAQINK(C)	35		944.962	2	1887.91	-0.5654	53.99	53.99
His6-TcTAI	S6B9A5	23	(R)KKsETKPQAQINK(C)	35		944.962	2	1887.91	-0.5654	54.61	54.61
His6-TcTAI	S6B9A5	23	(R)KKsETKPQAQINK(C)	35		944.962	2	1887.91	-0.5654	58.85	58.85
His6-TcTAI	S6B9A5	23	(R)KKsETKPQAQINK(C)	35		630.324	3	1887.95	21.43	24.36	24.36
His6-TcTAI	S6B9A5	23	(R)KKsETKPQAQINK(C)	35		944.962	2	1887.91	-0.4934	63.53	63.53
His6-TcTAI	S6B9A5	23	(R)KKsETKPQAQINK(C)	35		630.319	3	1887.94	13.17	64.59	64.59
His6-TcTAI	S6B9A5	23	(R)KKsETKPQAQINK(C)	35		630.311	3	1887.91	-0.2054
His6-TcTAI	S6B9A5	23	(R)KKsETKPQAQINK(C)	35		630.311	3	1887.91	-0.2054
His6-TcTAI	S6B9A5	23	(R)KKsETKPQAQINK(C)	35		630.311	3	1887.91	-0.2054
His6-TcTAI	S6B9A5	23	(R)KKsETKPQAQINK(C)	35		630.311	3	1887.91	-0.2054
His6-TcTAI	S6B9A5	23	(R)KKsETKPQAQINK(C)	35		630.311	3	1887.91	-0.2054
His6-TcTAI	S6B9A5	23	(R)KKsETKPQAQINK(C)	35		630.311	3	1887.91	-0.2054
His6-TcTAI	S6B9A5	23	(R)KKsETKPQAQINK(C)	35		630.311	3	1887.91	-0.2054
His6-TcTAI	S6B9A5	23	(R)KKsETKPQAQINK(C)	35		630.311	3	1887.91	-0.2054
His6-TcTAI	S6B9A5	23	(R)KKsETKPQAQINK(C)	35		630.311	3	1887.91	-0.2054
His6-TcTAI	S6B9A5	23	(R)KKsETKPQAQINK(C)	35		630.311	3	1887.91	-0.2054
His6-TcTAI	S6B9A5	23	(R)KKsETKPQAQINK(C)	35		630.311	3	1887.91	-0.2054
His6-TcTAI	S6B9A5	23	(R)KKsETKPQAQINK(C)	35		630.311	3	1887.91	-0.2054
His6-TcTAI	S6B9A5	23	(R)KKsETKPQAQINK(C)	35		630.311	3	1887.91	-0.2054
His6-TcTAI	S6B9A5	23	(R)KKsETKPQAQINK(C)	35		630.308	3	1887.9	-5.049	66.31	66.31
His6-TcTAI	S6B9A5	23	(R)KKsETKPQAQINK(C)	35		630.311	3	1887.91	0.06462	75.32	70.83
His6-TcTAI	S6B9A5	23	(R)KKsETKPQAQINK(C)	35		630.311	3	1887.91	-0.2054
His6-TcTAI	S6B9A5	23	(R)KKsETKPQAQINK(C)	35		944.962	2	1887.91	-0.4934	22.21	22.21
His6-TcTAI	S6B9A5	23	(R)KKsETKPQAQINK(C)	35		944.962	2	1887.91	-0.4934	22.21	22.21
His6-TcTAI	S6B9A5	23	(R)KKsETKPQAQINK(C)	35		630.311	3	1887.91	-0.2054
His6-TcTAI	S6B9A5	23	(R)KKsETKPQAQINK(C)	35		630.311	3	1887.91	-0.2054
His6-TcTAI	S6B9A5	23	(R)KKsETKPQAQINK(C)	35		630.311	3	1887.91	-0.2054
His6-TcTAI	S6B9A5	23	(R)KKsETKPQAQINK(C)	35		630.311	3	1887.91	-0.2054
His6-TcTAI	S6B9A5	23	(R)KKsETKPQAQINK(C)	35		630.311	3	1887.91	-0.2054
His6-TcTAI	S6B9A5	23	(R)KKsETKPQAQINK(C)	35		630.311	3	1887.91	-0.2054
His6-TcTAI	S6B9A5	23	(R)KKsETKPQAQINK(C)	35		630.311	3	1887.91	-0.2054
His6-TcTAI	S6B9A5	23	(R)KKsETKPQAQINK(C)	35		630.311	3	1887.91	-0.2054
His6-TcTAI	S6B9A5	23	(R)KKsETKPQAQINK(C)	35		630.311	3	1887.91	-0.2054
His6-TcTAI	S6B9A5	23	(R)KKsETKPQAQINK(C)	35		630.311	3	1887.91	-0.2054
His6-TcTAI	S6B9A5	23	(R)KKsETKPQAQINK(C)	35		944.962	2	1887.91	-0.5654	20.8	20.8
His6-TcTAI	S6B9A5	23	(R)KKsETKPQAQINK(C)	35		944.962	2	1887.91	-0.5654	20.73	20.73
His6-TcTAI	S6B9A5	23	(R)KKsETKPQAQINK(C)	35		630.311	3	1887.91	-0.2054
His6-TcTAI	S6B9A5	23	(R)KKsETKPQAQINK(C)	35		630.311	3	1887.91	-0.06244	96.98	96.98
His6-TcTAI	S6B9A5	23	(R)KKsETKPQAQINK(C)	35		630.311	3	1887.91	-0.2054
His6-TcTAI	S6B9A5	23	(R)KKsETKPQAQINK(C)	35		944.962	2	1887.91	-0.4934	18.29	18.29
His6-TcTAI	S6B9A5	23	(R)KKsETKPQAQINK(C)	35		630.311	3	1887.91	-0.2054
His6-TcTAI	S6B9A5	23	(R)KKsETKPQAQINK(C)	35		630.311	3	1887.91	-0.2054
His6-TcTAI	S6B9A5	23	(R)KKsETKPQAQINK(C)	35		630.311	3	1887.91	-0.2054
His6-TcTAI	S6B9A5	23	(R)KKsETKPQAQINK(C)	35		630.311	3	1887.91	0.06462	103.08	103.08
His6-TcTAI	S6B9A5	23	(R)KKsETKPQAQINK(C)	35		630.311	3	1887.91	-0.2054
His6-TcTAI	S6B9A5	23	(R)KKsETKPQAQINK(C)	35		630.311	3	1887.91	-0.2054
His6-TcTAI	S6B9A5	23	(R)KKsETKPQAQINK(C)	35		630.311	3	1887.91	-0.2054
His6-TcTAI	S6B9A5	23	(R)KKsETKPQAQINK(C)	35		630.311	3	1887.91	-0.4595	103.38	103.38
His6-TcTAI	S6B9A5	23	(R)KKsETKPQAQINK(C)	35		630.31	3	1887.91	-0.7454	98.89	94.65
His6-TcTAI	S6B9A5	23	(R)KKsETKPQAQINK(C)	35		630.311	3	1887.91	-0.2054
His6-TcTAI	S6B9A5	23	(R)KKsETKPQAQINK(C)	35		630.308	3	1887.9	-4.589	101.23	101.23
His6-TcTAI	S6B9A5	23	(R)KKsETKPQAQINK(C)	35		630.31	3	1887.91	-1.714	99.23	99.23
His6-TcTAI	S6B9A5	23	(R)KKsETKPQAQINK(C)	35		630.309	3	1887.9	-3.048	112.68	112.68
His6-TcTAI	S6B9A5	23	(R)KKsETKPQAQINK(C)	35		630.31	3	1887.91	-0.7771	104.7	104.7
His6-TcTAI	S6B9A5	23	(R)KKsETKPQAQINK(C)	35		630.31	3	1887.91	-1.587	108.13	108.13
His6-TcTAI	S6B9A5	23	(R)KKsETKPQAQINK(C)	35		630.311	3	1887.91	-0.3563	12.59	12.59
His6-TcTAI	S6B9A5	23	(R)KKsETKPQAQINK(C)	35		630.311	3	1887.91	-0.2054
His6-TcTAI	S6B9A5	23	(R)KKsETKPQAQINK(C)	35		630.311	3	1887.91	-0.2054
His6-TcTAI	S6B9A5	23	(R)KKsETKPQAQINK(C)	35		630.307	3	1887.9	-5.923	101.21	101.21
His6-TcTAI	S6B9A5	23	(R)KKsETKPQAQINK(C)	35		630.307	3	1887.9	-5.955	102.49	102.49
His6-TcTAI	S6B9A5	23	(R)KKsETKPQAQINK(C)	35		630.311	3	1887.91	-0.2054
His6-TcTAI	S6B9A5	23	(R)KKsETKPQAQINK(C)	35		630.306	3	1887.9	-8.051	89.46	89.46
His6-TcTAI	S6B9A5	23	(R)KKsETKPQAQINK(C)	35		630.311	3	1887.91	-0.2054
His6-TcTAI	S6B9A5	23	(R)KKsETKPQAQINK(C)	35		944.962	2	1887.91	-0.2022
His6-TcTAI	S6B9A5	23	(R)KKsETKPQAQINK(C)	35		630.311	3	1887.91	-0.2054
His6-TcTAI	S6B9A5	23	(R)KKsETKPQAQINK(C)	35		944.962	2	1887.91	-0.2022
His6-TcTAI	S6B9A5	23	(R)KKsETKPQAQINK(C)	35		944.962	2	1887.91	-0.2022
His6-TcTAI	S6B9A5	23	(R)KKsETKPQAQINK(C)	35		944.962	2	1887.91	-0.2022
His6-TcTAI	S6B9A5	23	(R)KKsETKPQAQINK(C)	35		630.311	3	1887.91	-0.2054
His6-TcTAI	S6B9A5	23	(R)KKsETKPQAQINK(C)	35		630.311	3	1887.91	-0.2054
His6-TcTAI	S6B9A5	23	(R)KKsETKPQAQINK(C)	35		630.311	3	1887.91	-0.2054
His6-TcTAI	S6B9A5	23	(R)KKsETKPQAQINK(C)	35		630.311	3	1887.91	-0.2054
His6-TcTAI	S6B9A5	23	(R)KKsETKPQAQINK(C)	35		630.311	3	1887.91	-0.2054
His6-TcTAI	S6B9A5	23	(R)KKsETKPQAQINK(C)	35		630.311	3	1887.91	-0.2054
His6-TcTAI	S6B9A5	23	(R)KKsETKPQAQINK(C)	35		944.962	2	1887.91	-0.2022
His6-TcTAI	S6B9A5	23	(R)KKsETKPQAQINK(C)	35		630.311	3	1887.91	-0.2054
His6-TcTAI	S6B9A5	23	(R)KKsETKPQAQINK(C)	35		630.311	3	1887.91	-0.2054
His6-TcTAI	S6B9A5	23	(R)KKsETKPQAQINK(C)	35		630.311	3	1887.91	-0.2054
His6-TcTAI	S6B9A5	23	(R)KKsETKPQAQINK(C)	35		630.311	3	1887.91	-0.2054
His6-TcTAI	S6B9A5	23	(R)KKsETKPQAQINK(C)	35		630.317	3	1887.93	9.117	20.58	15.18
His6-TcTAI	S6B9A5	23	(R)KKsETKPQAQINK(C)	35		944.962	2	1887.91	-0.2022
His6-TcTAI	S6B9A5	23	(R)KKsETKPQAQINK(C)	35		630.311	3	1887.91	-0.2054
His6-TcTAI	S6B9A5	23	(R)KKsETKPQAQINK(C)	35		630.311	3	1887.91	-0.2054
His6-TcTAI	S6B9A5	23	(R)KKsETKPQAQINK(C)	35		630.311	3	1887.91	-0.2054
His6-TcTAI	S6B9A5	23	(R)KKsETKPQAQINK(C)	35		767.717	3	2300.13	-0.1438	37.65	37.65
His6-TcTAI	S6B9A5	23	(R)KKsETKPQAQINK(C)	35		767.717	3	2300.13	-0.2038	33.1	33.1
His6-TcTAI	S6B9A5	23	(R)KKsETKPQAQINK(C)	35		767.717	3	2300.13	-0.1986	67.69	67.69
His6-TcTAI	S6B9A5	23	(R)KKsETKPQAQINK(C)	35		576.039	4	2300.13	-0.1799
His6-TcTAI	S6B9A5	23	(R)KKsETKPQAQINK(C)	35	Carbamidomethyl (+57)	617.633	3	1849.88	-2.99	61.35	61.35
His6-TcTAI	S6B9A5	23	(R)KKsETKPQAQINK(C)	35	Carbamidomethyl (+57)	617.633	3	1849.88	-2.698	66.03	66.03
His6-TcTAI	S6B9A5	23	(R)KKsETKPQAQINK(C)	35	Carbamidomethyl (+57), Oxidation (+16)	622.967	3	1865.88	1.683	73.31	72.19
His6-TcTAI	S6B9A5	23	(R)KKsETKPQAQINK(C)	35	Carbamidomethyl (+57)	809.364	3	2425.07	-0.2874	51.09	51.09
His6-TcTAI	S6B9A5	23	(R)KKsETKPQAQINK(C)	35	Carbamidomethyl (+57)	809.36	3	2425.06	-4.828	61.91	60.29
His6-TcTAI	S6B9A5	23	(R)KKsETKPQAQINK(C)	35	Carbamidomethyl (+57)	1213.54	2	2425.07	0.2484	67.75	67.75
His6-TcTAI	S6B9A5	23	(R)KKsETKPQAQINK(C)	35	Carbamidomethyl (+57)	809.359	3	2425.05	-6.881	70.41	60.12
His6-TcTAI	S6B9A5	23	(R)KKsETKPQAQINK(C)	35	Carbamidomethyl (+57)	809.359	3	2425.06	-6.003	70.41	66.37
His6-TcTAI	S6B9A5	23	(R)KKsETKPQAQINK(C)	35	Carbamidomethyl (+57)	809.363	3	2425.07	-1.143	75.05	65.36
His6-TcTAI	S6B9A5	23	(R)KKsETKPQAQINK(C)	35	Carbamidomethyl (+57)	809.362	3	2425.06	-2.639	75.69	68.4
His6-TcTAI	S6B9A5	23	(R)KKsETKPQAQINK(C)	35	Carbamidomethyl (+57)	809.364	3	2425.07	-0.2528	87.98	76.91
His6-TcTAI	S6B9A5	23	(R)KKsETKPQAQINK(C)	35	Carbamidomethyl (+57)	1213.54	2	2425.07	-0.8356	86.11	81.05
His6-TcTAI	S6B9A5	23	(R)KKsETKPQAQINK(C)	35	Carbamidomethyl (+57)	809.364	3	2425.07	-0.8092	88.79	82.92
His6-TcTAI	S6B9A5	23	(R)KKsETKPQAQINK(C)	35	Carbamidomethyl (+57)	809.364	3	2425.07	-0.6856	91.65	80.84
His6-TcTAI	S6B9A5	23	(R)KKsETKPQAQINK(C)	35	Carbamidomethyl (+57)	809.367	3	2425.08	3.309	85.38	79.77
His6-TcTAI	S6B9A5	23	(R)KKsETKPQAQINK(C)	35	Carbamidomethyl (+57)	809.361	3	2425.06	-3.505	98.14	93.68
His6-TcTAI	S6B9A5	23	(R)KKsETKPQAQINK(C)	35		733.37	2	1464.72	-39.33	45.7	45.7
His6-TcTAI	S6B9A5	23	(R)KKsETKPQAQINK(C)	35		733.396	2	1464.78	-3.795	45.7	45.7
His6-TcTAI	S6B9A5	23	(R)KKsETKPQAQINK(C)	35		733.399	2	1464.78	-0.2128	45.7	45.7
His6-TcTAI	S6B9A5	23	(R)KKsETKPQAQINK(C)	35		733.399	2	1464.78	0.3098	49.83	49.83
His6-TcTAI	S6B9A5	23	(R)KKsETKPQAQINK(C)	35		733.399	2	1464.78	0.3098	52.55	52.55
His6-TcTAI	S6B9A5	23	(R)KKsETKPQAQINK(C)	35		733.371	2	1464.73	-38.21	60.19	60.19
His6-TcTAI	S6B9A5	23	(R)KKsETKPQAQINK(C)	35		733.399	2	1464.78	0.3098	60.19	60.19
His6-TcTAI	S6B9A5	23	(R)KKsETKPQAQINK(C)	35		489.268	3	1464.78	-0.176
His6-TcTAI	S6B9A5	23	(R)KKsETKPQAQINK(C)	35		489.268	3	1464.78	-0.176
His6-TcTAI	S6B9A5	23	(R)KKsETKPQAQINK(C)	35		489.268	3	1464.78	-0.176
His6-TcTAI	S6B9A5	23	(R)KKsETKPQAQINK(C)	35		733.399	2	1464.78	-0.1009	66.14	66.14
His6-TcTAI	S6B9A5	23	(R)KKsETKPQAQINK(C)	35		489.266	3	1464.78	-5.149	65.55	65.55
His6-TcTAI	S6B9A5	23	(R)KKsETKPQAQINK(C)	35		733.397	2	1464.78	-2.335	71.91	71.91
His6-TcTAI	S6B9A5	23	(R)KKsETKPQAQINK(C)	35		489.265	3	1464.77	-6.234	75.05	75.05
His6-TcTAI	S6B9A5	23	(R)KKsETKPQAQINK(C)	35		733.398	2	1464.78	-0.3042	21.87	21.87
His6-TcTAI	S6B9A5	23	(R)KKsETKPQAQINK(C)	35		733.397	2	1464.78	-2.348	84.18	84.18
His6-TcTAI	S6B9A5	23	(R)KKsETKPQAQINK(C)	35		733.399	2	1464.78	-0.1009	9.64	9.64
His6-TcTAI	S6B9A5	23	(R)KKsETKPQAQINK(C)	35		611.836	2	1221.66	-3.371	43.8	43.8
His6-TcTAI	S6B9A5	23	(R)KKsETKPQAQINK(C)	35		611.83	2	1221.65	-11.96	38.59	38.59
His6-TcTAI	S6B9A5	23	(R)KKsETKPQAQINK(C)	35		611.831	2	1221.65	-11.37	45.67	45.67
His6-TcTAI	S6B9A5	23	(R)KKsETKPQAQINK(C)	35		611.836	2	1221.66	-2.881	46.15	46.15
His6-TcTAI	S6B9A5	23	(R)KKsETKPQAQINK(C)	35		611.838	2	1221.66	0.1195	46.2	46.2
His6-TcTAI	S6B9A5	23	(R)KKsETKPQAQINK(C)	35		611.836	2	1221.66	-2.21	46.24	46.24
His6-TcTAI	S6B9A5	23	(R)KKsETKPQAQINK(C)	35		611.838	2	1221.66	0.7345	36.86	36.86
His6-TcTAI	S6B9A5	23	(R)KKsETKPQAQINK(C)	35		611.835	2	1221.65	-4.778	48.72	48.72
His6-TcTAI	S6B9A5	23	(R)KKsETKPQAQINK(C)	35		611.831	2	1221.65	-10.9	49.59	49.59
His6-TcTAI	S6B9A5	23	(R)KKsETKPQAQINK(C)	35		611.832	2	1221.65	-8.491	52.8	52.8
His6-TcTAI	S6B9A5	23	(R)KKsETKPQAQINK(C)	35		611.84	2	1221.67	4.317	54.01	54.01
His6-TcTAI	S6B9A5	23	(R)KKsETKPQAQINK(C)	35		611.83	2	1221.65	-12.12	57.14	57.14
His6-TcTAI	S6B9A5	23	(R)KKsETKPQAQINK(C)	35		611.838	2	1221.66	0.4891	57.18	57.18
His6-TcTAI	S6B9A5	23	(R)KKsETKPQAQINK(C)	35		611.836	2	1221.66	-3.339	57.76	57.76
His6-TcTAI	S6B9A5	23	(R)KKsETKPQAQINK(C)	35		611.834	2	1221.65	-5.269	57.84	57.84
His6-TcTAI	S6B9A5	23	(R)KKsETKPQAQINK(C)	35		611.838	2	1221.66	0.3403	59.3	59.3
His6-TcTAI	S6B9A5	23	(R)KKsETKPQAQINK(C)	35		611.83	2	1221.65	-11.88	62.64	62.64
His6-TcTAI	S6B9A5	23	(R)KKsETKPQAQINK(C)	35		611.838	2	1221.66	0.3403	62.75	62.75
His6-TcTAI	S6B9A5	23	(R)KKsETKPQAQINK(C)	35		611.838	2	1221.66	0.02949	63.7	63.7
His6-TcTAI	S6B9A5	23	(R)KKsETKPQAQINK(C)	35		611.838	2	1221.66	0.02949	67.67	67.67
His6-TcTAI	S6B9A5	23	(R)KKsETKPQAQINK(C)	35		611.835	2	1221.66	-4.124	65.73	65.73
His6-TcTAI	S6B9A5	23	(R)KKsETKPQAQINK(C)	35		611.838	2	1221.66	0.1195	67.94	67.94
His6-TcTAI	S6B9A5	23	(R)KKsETKPQAQINK(C)	35		611.835	2	1221.65	-4.991	75.36	75.36
His6-TcTAI	S6B9A5	23	(R)KKsETKPQAQINK(C)	35		611.839	2	1221.66	1.83	74.89	74.89
His6-TcTAI	S6B9A5	23	(R)KKsETKPQAQINK(C)	35		611.835	2	1221.65	-5.072	77.33	77.33
His6-TcTAI	S6B9A5	23	(R)KKsETKPQAQINK(C)	35		611.834	2	1221.65	-6.054	77.34	77.34
His6-TcTAI	S6B9A5	23	(R)KKsETKPQAQINK(C)	35		611.835	2	1221.65	-4.811	78.03	78.03
His6-TcTAI	S6B9A5	23	(R)KKsETKPQAQINK(C)	35		611.835	2	1221.65	-4.843	81.27	81.27
His6-TcTAI	S6B9A5	23	(R)KKsETKPQAQINK(C)	35		611.831	2	1221.65	-11.16	81.55	81.55
His6-TcTAI	S6B9A5	23	(R)KKsETKPQAQINK(C)	35		611.835	2	1221.65	-4.876	91.12	91.12
His6-TcTAI	S6B9A5	23	(R)KKsETKPQAQINK(C)	35		611.835	2	1221.65	-5.089	93.29	93.29
His6-TcTAI	S6B9A5	23	(R)KKsETKPQAQINK(C)	35		611.834	2	1221.65	-6.201	95.96	95.96
His6-TcTAI	S6B9A5	23	(R)KKsETKPQAQINK(C)	35		611.834	2	1221.65	-5.612	13.54	13.54
His6-TcTAI	S6B9A5	23	(R)KKsETKPQAQINK(C)	35		611.837	2	1221.66	-0.1325
His6-TcTAI	S6B9A5	23	(R)KKsETKPQAQINK(C)	35		611.837	2	1221.66	-0.1325
His6-TcTAI	S6B9A5	23	(R)KKsETKPQAQINK(C)	35		611.837	2	1221.66	-0.1325
His6-TcTAI	S6B9A5	23	(R)KKsETKPQAQINK(C)	35		611.837	2	1221.66	-0.1325
His6-TcTAI	S6B9A5	23	(R)KKsETKPQAQINK(C)	35		611.837	2	1221.66	-0.1325
His6-TcTAI	S6B9A5	23	(R)KKsETKPQAQINK(C)	35		611.837	2	1221.66	-0.1325
His6-TcTAI	S6B9A5	23	(R)KKsETKPQAQINK(C)	35		656.01	3	1965.01	-5.894	42.55	42.55
His6-TcTAI	S6B9A5	23	(R)KKsETKPQAQINK(C)	35		656.014	3	1965.02	0.1348	39.24	39.24
His6-TcTAI	S6B9A5	23	(R)KKsETKPQAQINK(C)	35		983.517	2	1965.02	-0.8962	47.19	47.19
His6-TcTAI	S6B9A5	23	(R)KKsETKPQAQINK(C)	35		656.014	3	1965.02	-0.3245	48.91	48.91
His6-TcTAI	S6B9A5	23	(R)KKsETKPQAQINK(C)	35		656.008	3	1965	-8.854	54.15	54.15
His6-TcTAI	S6B9A5	23	(R)KKsETKPQAQINK(C)	35		656.008	3	1965	-9.312	56.78	56.78
His6-TcTAI	S6B9A5	23	(R)KKsETKPQAQINK(C)	35		983.518	2	1965.02	0.1007	24.64	24.64
His6-TcTAI	S6B9A5	23	(R)KKsETKPQAQINK(C)	35		983.473	2	1964.93	-45.05	24.16	24.16
His6-TcTAI	S6B9A5	23	(R)KKsETKPQAQINK(C)	35		983.516	2	1965.02	-1.415	60.24	60.24
His6-TcTAI	S6B9A5	23	(R)KKsETKPQAQINK(C)	35		656.011	3	1965.01	-4.734	61.07	61.07
His6-TcTAI	S6B9A5	23	(R)KKsETKPQAQINK(C)	35		656.011	3	1965.01	-4.658	62.38	62.38
His6-TcTAI	S6B9A5	23	(R)KKsETKPQAQINK(C)	35		656.012	3	1965.01	-3.468	62.91	62.91
His6-TcTAI	S6B9A5	23	(R)KKsETKPQAQINK(C)	35		656.01	3	1965.01	-6.23	64.68	64.68
His6-TcTAI	S6B9A5	23	(R)KKsETKPQAQINK(C)	35		983.517	2	1965.02	-0.4384	70.71	70.71
His6-TcTAI	S6B9A5	23	(R)KKsETKPQAQINK(C)	35		983.525	2	1965.04	7.374	70.59	70.59
His6-TcTAI	S6B9A5	23	(R)KKsETKPQAQINK(C)	35		656.004	3	1964.99	-15.02	23.06	23.06
His6-TcTAI	S6B9A5	23	(R)KKsETKPQAQINK(C)	35		656.014	3	1965.02	0.1791	19.06	19.06
His6-TcTAI	S6B9A5	23	(R)KKsETKPQAQINK(C)	35		983.518	2	1965.02	0.1007	16.81	16.81
His6-TcTAI	S6B9A5	23	(R)KKsETKPQAQINK(C)	35		656.014	3	1965.02	0.04174	107.31	107.31
His6-TcTAI	S6B9A5	23	(R)KKsETKPQAQINK(C)	35		656.014	3	1965.02	-0.5229	90.18	90.18
His6-TcTAI	S6B9A5	23	(R)KKsETKPQAQINK(C)	35		983.521	2	1965.03	3.448	84.28	84.28
His6-TcTAI	S6B9A5	23	(R)KKsETKPQAQINK(C)	35		983.521	2	1965.03	3.448	96.5	96.5
His6-TcTAI	S6B9A5	23	(R)KKsETKPQAQINK(C)	35		784.931	2	1567.85	-0.4194	17.9	17.9
His6-TcTAI	S6B9A5	23	(R)KKsETKPQAQINK(C)	35		784.931	2	1567.85	-0.0739	11.96	11.96
His6-TcTAI	S6B9A5	23	(R)KKsETKPQAQINK(C)	35		784.931	2	1567.85	-0.0739	11.13	11.13
His6-TcTAI	S6B9A5	23	(R)KKsETKPQAQINK(C)	35		784.931	2	1567.85	-0.0739	11.13	11.13
His6-TcTAI	S6B9A5	23	(R)KKsETKPQAQINK(C)	35		410.212	3	1227.62	-7.788	43.05	40.62
His6-TcTAI	S6B9A5	23	(R)KKsETKPQAQINK(C)	35		614.819	2	1227.62	-0.4134	47.19	47.19
His6-TcTAI	S6B9A5	23	(R)KKsETKPQAQINK(C)	35		614.819	2	1227.62	-0.4134	36.53	36.53
His6-TcTAI	S6B9A5	23	(R)KKsETKPQAQINK(C)	35		614.82	2	1227.63	0.7228	48.81	46.75
His6-TcTAI	S6B9A5	23	(R)KKsETKPQAQINK(C)	35		410.214	3	1227.62	-4.882	50.67	48.43
His6-TcTAI	S6B9A5	23	(R)KKsETKPQAQINK(C)	35		614.819	2	1227.62	-0.4134	35.5	32.09
His6-TcTAI	S6B9A5	23	(R)KKsETKPQAQINK(C)	35		614.82	2	1227.62	-0.09274	50.2	50.2
His6-TcTAI	S6B9A5	23	(R)KKsETKPQAQINK(C)	35		614.819	2	1227.62	-0.4134	54.08	48.11
His6-TcTAI	S6B9A5	23	(R)KKsETKPQAQINK(C)	35		410.212	3	1227.61	-8.374	53.2	49.7
His6-TcTAI	S6B9A5	23	(R)KKsETKPQAQINK(C)	35		614.82	2	1227.62	-0.09274	31.21	31.21
His6-TcTAI	S6B9A5	23	(R)KKsETKPQAQINK(C)	35		410.214	3	1227.62	-4.247	53.49	53.49
His6-TcTAI	S6B9A5	23	(R)KKsETKPQAQINK(C)	35		614.82	2	1227.62	-0.09274	54.14	54.14
His6-TcTAI	S6B9A5	23	(R)KKsETKPQAQINK(C)	35		614.82	2	1227.63	0.7228	28.42	28.42
His6-TcTAI	S6B9A5	23	(R)KKsETKPQAQINK(C)	35		614.82	2	1227.62	-0.09274	29.45	26.11
His6-TcTAI	S6B9A5	23	(R)KKsETKPQAQINK(C)	35		410.214	3	1227.62	-3.71	58.54	55.69
His6-TcTAI	S6B9A5	23	(R)KKsETKPQAQINK(C)	35		410.211	3	1227.61	-10.94	25.87	25.87
His6-TcTAI	S6B9A5	23	(R)KKsETKPQAQINK(C)	35		614.82	2	1227.63	0.7228	25.43	25.43
His6-TcTAI	S6B9A5	23	(R)KKsETKPQAQINK(C)	35		614.82	2	1227.63	0.7228	25.43	25.43
His6-TcTAI	S6B9A5	23	(R)KKsETKPQAQINK(C)	35		614.82	2	1227.62	-0.09274	25.11	25.11
His6-TcTAI	S6B9A5	23	(R)KKsETKPQAQINK(C)	35		614.82	2	1227.62	-0.09274	25.11	25.11
His6-TcTAI	S6B9A5	23	(R)KKsETKPQAQINK(C)	35		614.817	2	1227.62	-4.673	58.98	58.98
His6-TcTAI	S6B9A5	23	(R)KKsETKPQAQINK(C)	35		614.817	2	1227.62	-4.69	59.27	59.27
His6-TcTAI	S6B9A5	23	(R)KKsETKPQAQINK(C)	35		614.817	2	1227.62	-4.185	62.95	59.29
His6-TcTAI	S6B9A5	23	(R)KKsETKPQAQINK(C)	35		410.216	3	1227.62	-0.1449
His6-TcTAI	S6B9A5	23	(R)KKsETKPQAQINK(C)	35		410.216	3	1227.62	-0.1449
His6-TcTAI	S6B9A5	23	(R)KKsETKPQAQINK(C)	35		410.216	3	1227.62	-0.1449
His6-TcTAI	S6B9A5	23	(R)KKsETKPQAQINK(C)	35		410.216	3	1227.62	-0.1449
His6-TcTAI	S6B9A5	23	(R)KKsETKPQAQINK(C)	35		410.216	3	1227.62	-0.1449
His6-TcTAI	S6B9A5	23	(R)KKsETKPQAQINK(C)	35		410.216	3	1227.62	-0.1449
His6-TcTAI	S6B9A5	23	(R)KKsETKPQAQINK(C)	35		410.216	3	1227.62	-0.1449
His6-TcTAI	S6B9A5	23	(R)KKsETKPQAQINK(C)	35		410.216	3	1227.62	-0.1449
His6-TcTAI	S6B9A5	23	(R)KKsETKPQAQINK(C)	35		410.216	3	1227.62	-0.1449
His6-TcTAI	S6B9A5	23	(R)KKsETKPQAQINK(C)	35		614.82	2	1227.63	0.7228	21.09	21.09
His6-TcTAI	S6B9A5	23	(R)KKsETKPQAQINK(C)	35		614.819	2	1227.62	-0.3662	16.7	16.7
His6-TcTAI	S6B9A5	23	(R)KKsETKPQAQINK(C)	35		410.216	3	1227.62	-0.1449
His6-TcTAI	S6B9A5	23	(R)KKsETKPQAQINK(C)	35		410.216	3	1227.62	-0.1449
His6-TcTAI	S6B9A5	23	(R)KKsETKPQAQINK(C)	35		410.216	3	1227.62	-0.1449
His6-TcTAI	S6B9A5	23	(R)KKsETKPQAQINK(C)	35		614.82	2	1227.62	-0.1481
His6-TcTAI	S6B9A5	23	(R)KKsETKPQAQINK(C)	35		410.216	3	1227.62	-0.1449
His6-TcTAI	S6B9A5	23	(R)KKsETKPQAQINK(C)	35		614.82	2	1227.62	-0.1481
His6-TcTAI	S6B9A5	23	(R)KKsETKPQAQINK(C)	35		614.82	2	1227.62	-0.1481
His6-TcTAI	S6B9A5	23	(R)KKsETKPQAQINK(C)	35		614.82	2	1227.62	-0.1123	10.21	10.21
His6-TcTAI	S6B9A5	23	(R)KKsETKPQAQINK(C)	35		767.386	2	1532.76	-0.2921	42.94	42.94
His6-TcTAI	S6B9A5	23	(R)KKsETKPQAQINK(C)	35		767.386	2	1532.76	-0.2921	39.74	39.74
His6-TcTAI	S6B9A5	23	(R)KKsETKPQAQINK(C)	35		767.386	2	1532.76	-0.2216	39.38	39.38
His6-TcTAI	S6B9A5	23	(R)KKsETKPQAQINK(C)	35		767.386	2	1532.76	-0.2907	50.06	50.06
His6-TcTAI	S6B9A5	23	(R)KKsETKPQAQINK(C)	35		767.386	2	1532.76	-0.2216	52.27	52.27
His6-TcTAI	S6B9A5	23	(R)KKsETKPQAQINK(C)	35		767.386	2	1532.76	-0.02604	30.46	30.46
His6-TcTAI	S6B9A5	23	(R)KKsETKPQAQINK(C)	35		511.924	3	1532.75	-5.99	54.15	54.15
His6-TcTAI	S6B9A5	23	(R)KKsETKPQAQINK(C)	35		511.921	3	1532.74	-12.05	27.66	27.66
His6-TcTAI	S6B9A5	23	(R)KKsETKPQAQINK(C)	35		511.927	3	1532.76	-0.02478
His6-TcTAI	S6B9A5	23	(R)KKsETKPQAQINK(C)	35		511.927	3	1532.76	-0.02478
His6-TcTAI	S6B9A5	23	(R)KKsETKPQAQINK(C)	35		511.927	3	1532.76	-0.02478
His6-TcTAI	S6B9A5	23	(R)KKsETKPQAQINK(C)	35		511.927	3	1532.76	-0.02478
His6-TcTAI	S6B9A5	23	(R)KKsETKPQAQINK(C)	35		511.927	3	1532.76	-0.02478
His6-TcTAI	S6B9A5	23	(R)KKsETKPQAQINK(C)	35		511.927	3	1532.76	-0.02478
His6-TcTAI	S6B9A5	23	(R)KKsETKPQAQINK(C)	35		511.925	3	1532.75	-3.096	64.72	64.72
His6-TcTAI	S6B9A5	23	(R)KKsETKPQAQINK(C)	35		511.927	3	1532.76	-0.02478
His6-TcTAI	S6B9A5	23	(R)KKsETKPQAQINK(C)	35		767.384	2	1532.75	-3.287	68.59	68.59
His6-TcTAI	S6B9A5	23	(R)KKsETKPQAQINK(C)	35		511.927	3	1532.76	-0.02478
His6-TcTAI	S6B9A5	23	(R)KKsETKPQAQINK(C)	35		511.927	3	1532.76	-0.02478
His6-TcTAI	S6B9A5	23	(R)KKsETKPQAQINK(C)	35		511.927	3	1532.76	-0.02478
His6-TcTAI	S6B9A5	23	(R)KKsETKPQAQINK(C)	35		511.927	3	1532.76	-0.02478
His6-TcTAI	S6B9A5	23	(R)KKsETKPQAQINK(C)	35		511.927	3	1532.76	-0.02478
His6-TcTAI	S6B9A5	23	(R)KKsETKPQAQINK(C)	35		767.386	2	1532.76	-0.2138	18.9	18.9
His6-TcTAI	S6B9A5	23	(R)KKsETKPQAQINK(C)	35		511.927	3	1532.76	-0.02478
His6-TcTAI	S6B9A5	23	(R)KKsETKPQAQINK(C)	35		767.383	2	1532.75	-4.044	78.59	78.59
His6-TcTAI	S6B9A5	23	(R)KKsETKPQAQINK(C)	35		767.384	2	1532.75	-3.692	78.59	78.59
His6-TcTAI	S6B9A5	23	(R)KKsETKPQAQINK(C)	35		511.927	3	1532.76	-0.02478
His6-TcTAI	S6B9A5	23	(R)KKsETKPQAQINK(C)	35		767.386	2	1532.76	-0.2921	18.17	18.17
His6-TcTAI	S6B9A5	23	(R)KKsETKPQAQINK(C)	35		511.927	3	1532.76	-0.02478
His6-TcTAI	S6B9A5	23	(R)KKsETKPQAQINK(C)	35		511.925	3	1532.75	-3.428	85.39	85.39
His6-TcTAI	S6B9A5	23	(R)KKsETKPQAQINK(C)	35		511.927	3	1532.76	-0.02478
His6-TcTAI	S6B9A5	23	(R)KKsETKPQAQINK(C)	35		511.927	3	1532.76	-0.02478
His6-TcTAI	S6B9A5	23	(R)KKsETKPQAQINK(C)	35		767.386	2	1532.76	-0.2907	13.99	13.99
His6-TcTAI	S6B9A5	23	(R)KKsETKPQAQINK(C)	35		511.927	3	1532.76	-0.02478
His6-TcTAI	S6B9A5	23	(R)KKsETKPQAQINK(C)	35		511.927	3	1532.76	-0.02478
His6-TcTAI	S6B9A5	23	(R)KKsETKPQAQINK(C)	35		511.927	3	1532.76	-0.02478
His6-TcTAI	S6B9A5	23	(R)KKsETKPQAQINK(C)	35		511.927	3	1532.76	-0.02478
His6-TcTAI	S6B9A5	23	(R)KKsETKPQAQINK(C)	35		511.927	3	1532.76	-0.02478
His6-TcTAI	S6B9A5	23	(R)KKsETKPQAQINK(C)	35		824.457	2	1646.9	-0.1323	53.68	53.68
His6-TcTAI	S6B9A5	23	(R)KKsETKPQAQINK(C)	35		824.457	2	1646.9	-0.06429	59.11	59.11
His6-TcTAI	S6B9A5	23	(R)KKsETKPQAQINK(C)	35		549.974	3	1646.9	-0.1748
His6-TcTAI	S6B9A5	23	(R)KKsETKPQAQINK(C)	35		549.974	3	1646.9	-0.1748
His6-TcTAI	S6B9A5	23	(R)KKsETKPQAQINK(C)	35		549.974	3	1646.9	-0.1748
His6-TcTAI	S6B9A5	23	(R)KKsETKPQAQINK(C)	35		549.972	3	1646.89	-3.852	69.27	69.27
His6-TcTAI	S6B9A5	23	(R)KKsETKPQAQINK(C)	35		824.457	2	1646.9	-0.1833
His6-TcTAI	S6B9A5	23	(R)KKsETKPQAQINK(C)	35		887.734	3	2660.18	-0.5554	39.65	39.65
His6-TcTAI	S6B9A5	23	(R)KKsETKPQAQINK(C)	35		887.737	3	2660.19	2.432	23.25	23.25

## Sheet: Mascot Phosphopeptides >95%Conf
Protein	Accession	Phosphosite	Sequence	m/z	Charge	Mass	DMass [ppm]	Score	DScore
FLAG-TcMET	A6MUT7	T438	(R)VYGNVNENQDC(+57)STPT(+80)ENSPTKPYYK(L)	995.759	3	2984.25	0.1555	23.55	1.86
FLAG-TcMET	A6MUT7	T438	(R)VYGNVNENQDC(+57)STPT(+80)ENSPTKPYYK(L)	995.759	3	2984.25	0.1555	20.07	1.75
FLAG-TcMET	A6MUT7	S441	(R)VYGNVNENQDC(+57)STPTENS(+80)PTKPYYK(L)	747.069	4	2984.25	-2.188	50.85	8.64
FLAG-TcMET	A6MUT7	S441	(R)VYGNVNENQDC(+57)STPTENS(+80)PTKPYYK(L)	995.761	3	2984.26	2.404	42.64	1.76
FLAG-TcMET	A6MUT7	S441	(R)VYGNVNENQDC(+57)STPTENS(+80)PTKPYYK(L)	995.759	3	2984.25	0.1555	35.39	4.38
FLAG-TcMET	A6MUT7	S441	(R)VYGNVNENQDC(+57)STPTENS(+80)PTKPYYK(L)	995.758	3	2984.25	-0.3158	22.46	6.45
FLAG-TcMET	A6MUT7	S459	(K)RPPS(+80)TELGTNIYTSSK(R)	610.956	3	1829.85	-5.15	74.24	7.86
FLAG-TcMET	A6MUT7	S459	(K)RPPS(+80)TELGTNIYTSSK(R)	915.935	2	1829.86	-0.2619	51.5	7.71
FLAG-TcMET	A6MUT7	S459	(K)RPPS(+80)TELGTNIYTSSK(R)	915.935	2	1829.86	-0.2684	25.9	0.93
FLAG-TcMET	A6MUT7	S459	(K)RPPS(+80)TELGTNIYTSSK(R)	915.935	2	1829.86	-0.1909	20.94	0.84
FLAG-TcMET	A6MUT7	T460	(K)RPPST(+80)ELGTNIYTSSK(R)	610.956	3	1829.85	-5.888	71.25	1.45
FLAG-TcMET	A6MUT7	T460	(K)RPPST(+80)ELGTNIYTSSK(R)	915.935	2	1829.86	-0.2684	30.79	1.19
FLAG-TcMET	A6MUT7	T460	(K)RPPST(+80)ELGTNIYTSSK(R)	915.935	2	1829.86	-0.1909	29.79	4.74
FLAG-TcMET	A6MUT7	S476	(R)QRTS(+80)PQLSPMSSLPPYPNR(T)	746.024	3	2235.05	-0.2108	32.64	1.1025
FLAG-TcMET	A6MUT7	S480	(R)TSPQLS(+80)PMSSLPPYPNR(T)	976.453	2	1950.89	-0.09705	79.19	34.72
FLAG-TcMET	A6MUT7	S480	(R)TSPQLS(+80)PMSSLPPYPNR(T)	976.452	2	1950.89	-0.4639	64.38	16.58
FLAG-TcMET	A6MUT7	S480	(R)TSPQLS(+80)PMSSLPPYPNR(T)	976.453	2	1950.89	-0.3245	43.13	3.4
FLAG-TcMET	A6MUT7	S480	(R)TSPQLS(+80)PMSSLPPYPNR(T)	976.453	2	1950.89	-0.3245	38.6	11.89
FLAG-TcMET	A6MUT7	S480	(R)TSPQLS(+80)PM(+16)SSLPPYPNR(T)	656.634	3	1966.88	-3.341	30.15	3
FLAG-TcMET	A6MUT7	S480	(R)TSPQLS(+80)PMSSLPPYPNR(T)	976.453	2	1950.89	-0.09705	29.19	13.15
FLAG-TcMET	A6MUT7	S503+S504	(R)QRTSPQLSPM(+16)S(+80)S(+80)LPPYPNR(T)	778.015	3	2331.02	5.268	42.07	4.07
His6-TcTAI	S6B9A5	S56	(R)KKS(+80)ETKPQAQINK(C)	395.711	4	2331.02	-0.1554	37.7	1.33667
