# Supplementary material for: Purification of an insect juvenile hormone receptor complex enables insights into its post-translational phosphorylation
Source: J Biol Chem. 2021 Nov 7;297(6):101387. doi: 10.1016/j.jbc.2021.101387 (PMC8683598; doi:10.1016/j.jbc.2021.101387)
Supplement: Supplemental Table S2 [file mmc3.xlsx]

## Sheet: MQ_QPPC_Quant <1%FDR, >95%Conf
Accession	Organism	Protein names	Peptides	Coverage	Length	MW	Score	H/L ratio	H/L Count	P-value	Significant	Enrichment
A6MUT7	Tribolium castaneum	Flag-TcMET construct	17	45.4	516	59.541	323.31	1	165	0.988012	FALSE
S6B9A5	Tribolium castaneum	His-TcTAI construct	20	72.6	1351	42.747	323.31	2.04244	87	0.000999001	TRUE	+methoprene
Q8I866	Spodoptera frugiperda	Heat shock cognate 70 protein	26	46.7	659	73.108	323.31	0.670295	57	0.0969031	FALSE
G3CKA7	Spodoptera frugiperda	Tubulin alpha chain	7	19.3	450	49.95	323.31	0.363151	32	0.000999001	TRUE	-methoprene
Q9GQG6	Spodoptera frugiperda	90-kDa heat shock protein HSP83	11	17.2	717	82.573	323.31	0.348484	23	0.000999001	TRUE	-methoprene
A0A0K2CTM7	Spodoptera frugiperda	Heat shock protein 70 A1 (Fragment)	5	38.8	178	19.552	81.843	0.407139	16	0.004995	TRUE	-methoprene
Q95V36	Spodoptera frugiperda	Ribosomal protein S3	6	26.7	243	26.773	19.011	0.410633	14	0.00699301	TRUE	-methoprene
A0A0K2CTM2	Spodoptera frugiperda	Elongation factor 1-alpha	6	11.7	463	50.377	75.171	0.449764	13	0.021978	TRUE	-methoprene
Q8WQJ0	Spodoptera frugiperda	60S acidic ribosomal protein P2	3	44.6	112	11.525	183.97	0.767941	7	0.563437	FALSE
Q8WQI9	Spodoptera frugiperda	Ribosomal protein L3	2	7	413	46.989	253.17	0.53745	7	0.162837	FALSE
Q962R5	Spodoptera frugiperda	Ribosomal protein S14	1	8.6	151	16.217	26.037	0.675381	7	0.3996	FALSE
Q962R1	Spodoptera frugiperda	40S ribosomal protein S18	3	17.1	152	17.741	44.657	0.650326	6	0.35964	FALSE
I7FV58	Spodoptera frugiperda	Ubiquitin	4	50	76	8.5647	323.31	0.277817	5	0.010989	TRUE	-methoprene
Q8I865	Spodoptera frugiperda	Ribosomal protein S2	2	8.4	261	28.041	7.3291	0.566361	4	0.327672	FALSE
Q95V35	Spodoptera frugiperda	40S ribosomal protein S3a	2	6.4	264	29.906	41.338	0.476441	4	0.205794	FALSE
Q95V31	Spodoptera frugiperda	40S ribosomal protein S16	2	11.9	151	17.01	29.614	0.338235	4	0.0529471	FALSE
G3CKA6	Spodoptera frugiperda	Actin	2	7.7	376	41.708	16.099	0.442556	3	0.186813	FALSE
Q963B7	Spodoptera frugiperda	60S ribosomal protein L9	2	10.5	190	21.409	42.464	0.282355	3	0.042957	TRUE	-methoprene
A0A0P0IVE9	Spodoptera frugiperda	Dm0-like lamin	4	6.7	616	70.379	21.522	0.511428	2	0.377622	FALSE
Q8WQI7	Spodoptera frugiperda	60S ribosomal protein L18a	3	18.6	177	20.992	6.7257	0.603006	2	0.501499	FALSE
Q95V32	Spodoptera frugiperda	40S ribosomal protein S6	3	9.5	253	29.253	6.0481	0.478471	2	0.347652	FALSE
Q962Q2	Spodoptera frugiperda	40S ribosomal protein S28	2	23.1	65	7.3184	3.4294	1.17974	2	0.826174	FALSE
V5ND41	Spodoptera frugiperda	DnaJ/HSP40-like	2	10.4	403	45.461	198.81	0.48866	2	0.049357	TRUE	-methoprene
Q95V33	Spodoptera frugiperda	Ribosomal protein S5	2	11	219	24.463	62.73	0.418255	2	0.256743	FALSE
Q962S9	Spodoptera frugiperda	Ribosomal protein L35A	2	13.2	159	17.393	5.9366	0.204231	2	0.045954	TRUE	-methoprene
Q6B816	Spodoptera frugiperda	Histone H4 (Fragment)	1	23.3	43	4.8667	3.0916	2.06234	2	0.338661	FALSE
Q8WQJ2	Spodoptera frugiperda	60S acidic ribosomal protein P0	3	15.2	315	33.957	30.991	0.44882	1	ND	FALSE
Q962Y9	Spodoptera frugiperda	Ribosomal protein L17/23	3	29.3	140	14.835	62.169	0.36524	1	ND	FALSE
A0A0K2CTV1	Spodoptera frugiperda	Ribosomal protein L23A	3	9.4	297	31.095	8.4183	0.53935	1	ND	FALSE
Q8WQJ1	Spodoptera frugiperda	60S acidic ribosomal protein P1	2	31.5	111	11.365	105.88	0.40121	1	ND	FALSE
B7VCC2	Spodoptera frugiperda	Putative dsRNase	2	5.6	444	49.763	2.2546	0.58152	1	ND	FALSE
Q962T2	Spodoptera frugiperda	60S ribosomal protein L28	2	13.7	139	15.933	3.4566	1.0084	1	ND	FALSE
Q8WQI5	Spodoptera frugiperda	40S ribosomal protein S8	2	11.5	208	23.791	46.835	0.73431	1	ND	FALSE
Q95V34	Spodoptera frugiperda	40S ribosomal protein S4	2	10.3	263	29.553	3.5112	0.66885	1	ND	FALSE
A6XAC6	Spodoptera frugiperda	Immune related protein	1	1.4	702	77.77	2.6804	0.19946	1	ND	FALSE
J9Z496	Spodoptera frugiperda	Serine/threonine-protein phosphatase (calcineurin-like)	1	2.6	309	35.466	2.2153	1.0437	1	ND	FALSE
Q962U2	Spodoptera frugiperda	60S ribosomal protein L11	1	7.2	195	22.346	2.3281	0.39986	1	ND	FALSE
Q962U1	Spodoptera frugiperda	60S ribosomal protein L13	1	5	219	24.963	3.0848	1.4398	1	ND	FALSE
Q962Q9	Spodoptera frugiperda	Ribosomal protein S20	1	6.5	123	13.732	14.428	0.42093	1	ND	FALSE
Q962T4	Spodoptera frugiperda	Ribosomal protein L26	1	8.1	148	17.115	34.373	0.47804	1	ND	FALSE
A0A191T7W1	Spodoptera frugiperda	Uncharacterized protein	1	3.6	501	56.525	-2	NaN	1	ND	FALSE
Q962R4	Spodoptera frugiperda	Ribosomal protein S15	3	14.3	147	17.008	4.0494	NaN	0
Q962Q6	Spodoptera frugiperda	40S ribosomal protein S24	3	15.9	132	15.17	43.024	NaN	0
E2J8A8	Spodoptera frugiperda	Cathepsin L-like proteinase	2	8.1	344	38.289	4.559	NaN	0
B0LUE1	Spodoptera frugiperda	Glyceraldehyde-3-phosphate dehydrogenase (Fragment)	2	21.6	125	13.106	3.2704	NaN	0
Q962Q4	Spodoptera frugiperda	40S ribosomal protein S26	2	20.9	115	13.269	59.837	NaN	0
A0S6A1	Spodoptera frugiperda	Prophenoloxidase subunit 2	2	5.5	693	79.584	2.3182	NaN	0
M4Q0P2	Spodoptera frugiperda	Glyceraldehyde-3-phosphate dehydrogenase	2	7.8	332	35.575	-2	NaN	0
A0A0S2MU13	Spodoptera frugiperda	CRM1 (exportin/ importin-like)	2	2	1061	121.91	2.2993	NaN	0
E9KGH7	Spodoptera frugiperda	Glucosamine-6-phosphate isomerase (EC 3.5.99.6) (Glucosamine-6-phosphate deaminase) (Fragment)	1	11.4	176	19.331	-2	NaN	0
A0A0S2MU10	Spodoptera frugiperda	GTP-binding nuclear protein (RAN)	1	3.8	213	24.352	10.072	NaN	0
E9KH48	Spodoptera frugiperda	Proteasome subunit (Fragment)	1	7.8	167	19.367	10.679	NaN	0
Q7KF90	Spodoptera frugiperda	60S ribosomal protein L31	1	9.7	124	14.299	12.307	NaN	0
Q962R6	Spodoptera frugiperda	40S ribosomal protein S13	1	7.3	151	17.204	72.604	NaN	0
Q8ISR3	Spodoptera frugiperda	Ribosomal protein L19 (Fragment)	1	11.2	80	9.476	-2	NaN	0
A0A1D8QLQ1	Spodoptera frugiperda	Cytochrome c oxidase subunit 1 (Fragment)	1	10.5	209	22.432	-2	NaN	0
A0A109P6B5	Spodoptera frugiperda	Serine protease	1	6.8	308	34.488	-2	NaN	0
B3TDY4	Spodoptera frugiperda	Putative CAD trifunctional protein (Fragment)	1	3.8	557	60.841	-2	NaN	0
E9KHJ9	Spodoptera frugiperda	Dynamin (Fragment)	1	14.9	74	8.6803	-2	NaN	0
O18497	Spodoptera frugiperda	Alpha-mannosidase	1	0.7	1130	131.06	-2	NaN	0
Q8MWR2	Spodoptera frugiperda	Ecdysteroid receptor (Fragment)	1	3	403	45.173	-2	NaN	0
Q8WSA3	Spodoptera frugiperda	Signal transducer and activator of transcription (STAT5-like)	1	3.6	731	83.903	-2	NaN	0
Q95V38	Spodoptera frugiperda	Ribosomal protein L12	1	5.5	164	17.595	-2	NaN	0
Q962T3	Spodoptera frugiperda	60S ribosomal protein L27	1	14.9	134	15.86	-2	NaN	0
Q962T5	Spodoptera frugiperda	60S ribosomal protein L24	1	5.2	155	17.405	2.9048	NaN	0
