# Supplementary material for: Purification of an insect juvenile hormone receptor complex enables insights into its post-translational phosphorylation
Source: J Biol Chem. 2021 Nov 7;297(6):101387. doi: 10.1016/j.jbc.2021.101387 (PMC8683598; doi:10.1016/j.jbc.2021.101387)
Supplement: Supplemental Table S3 [file mmc4.xlsx]

## Sheet: MaxQuant_Phosphopeptides <1%FDR
Leading proteins	Sequence	Modifications	Modified sequence	Phospho (ST) Probabilities	Charge	m/z	Mass	Mass error [ppm]	Retention time	H/L ratio normalized	Intensity	Intensity L	Intensity H
A6MUT7	IYQTLLSGK	Phospho (ST)	_IYQTLLS(ph)GK_	IYQT(0.044)LLS(0.956)GK	2	551.781	1101.55	0.088683	45.433	1.0252	2476000	1653700	822340
A6MUT7	IYQTLLSGK	Phospho (ST)	_IYQTLLS(ph)GK_	IYQT(0.004)LLS(0.996)GK	2	551.781	1101.55	-0.067301	45.657	0.89231	3170500	2505800	664670
A6MUT7	QRTSPQLSPMSSLPPYPNR	Phospho (ST)	_QRT(ph)SPQLSPMSSLPPYPNR_	QRT(0.804)S(0.196)PQLSPMSSLPPYPNR	2	1118.53	2235.05	0.9693	73.727	NaN	6833200	6833200	0
A6MUT7	QRTSPQLSPMSSLPPYPNR	Oxidation (M),Phospho (ST)	_QRTSPQLSPM(ox)S(ph)SLPPYPNR_	QRTSPQLS(0.006)PMS(0.962)S(0.032)LPPYPNR	2	1126.53	2251.05	-0.15055	73.141	NaN	36370000	36370000	0
A6MUT7	QRTSPQLSPMSSLPPYPNR	2 Phospho (ST)	_QRT(ph)SPQLSPMS(ph)SLPPYPNR_	QRT(0.967)S(0.052)PQLS(0.103)PMS(0.774)S(0.103)LPPYPNR	2	1158.52	2315.02	-0.2868	74.993	NaN	12578000	12578000	0
A6MUT7	QRTSPQLSPMSSLPPYPNR	Phospho (ST)	_QRT(ph)SPQLSPMSSLPPYPNR_	QRT(0.755)S(0.245)PQLSPMSSLPPYPNR	3	746.024	2235.05	-0.029443	64.68	NaN	42048000	42048000	0
A6MUT7	QRTSPQLSPMSSLPPYPNR	2 Phospho (ST)	_QRT(ph)SPQLS(ph)PMSSLPPYPNR_	QRT(0.781)S(0.237)PQLS(0.976)PMS(0.005)S(0.001)LPPYPNR	3	772.68	2315.02	0.27353	65.257	NaN	4661700	4661700	0
A6MUT7	QRTSPQLSPMSSLPPYPNR	Oxidation (M),Phospho (ST)	_QRT(ph)SPQLSPM(ox)SSLPPYPNR_	QRT(0.5)S(0.5)PQLSPMSSLPPYPNR	3	751.356	2251.05	-0.37075	63.398	NaN	9266000	9266000	0
A6MUT7	QRTSPQLSPMSSLPPYPNR	2 Phospho (ST)	_QRTS(ph)PQLS(ph)PMSSLPPYPNR_	QRT(0.454)S(0.552)PQLS(0.99)PMS(0.003)S(0.001)LPPYPNR	3	772.68	2315.02	-0.19192	60.497	NaN	3591600	0	3591600
A6MUT7	QRTSPQLSPMSSLPPYPNR	2 Phospho (ST)	_QRT(ph)S(ph)PQLSPMSSLPPYPNR_	QRT(0.861)S(0.968)PQLS(0.007)PMS(0.074)S(0.089)LPPYPNR	2	1158.52	2315.02	-0.1216	65.15	NaN	3976700	3976700	0
A6MUT7	QRTSPQLSPMSSLPPYPNR	2 Phospho (ST)	_QRTS(ph)PQLS(ph)PMSSLPPYPNR_	QRT(0.454)S(0.546)PQLS(0.991)PMS(0.008)S(0.001)LPPYPNR	3	772.68	2315.02	-0.71108	58.041	NaN	2120700	2120700	0
A6MUT7	QRTSPQLSPMSSLPPYPNR	Phospho (ST)	_QRT(ph)SPQLSPMSSLPPYPNR_	QRT(0.754)S(0.238)PQLS(0.007)PMSSLPPYPNR	3	746.024	2235.05	-0.19838	64.779	NaN	4179600	4179600	0
A6MUT7	QRTSPQLSPMSSLPPYPNR	2 Phospho (ST)	_QRTS(ph)PQLS(ph)PMSSLPPYPNR_	QRT(0.455)S(0.545)PQLS(0.885)PMS(0.099)S(0.017)LPPYPNR	2	1158.52	2315.02	-0.14882	58.064	NaN	1418800	1418800	0
A6MUT7	QRTSPQLSPMSSLPPYPNR	Phospho (ST)	_QRT(ph)SPQLSPMSSLPPYPNR_	QRT(0.814)S(0.179)PQLS(0.008)PMSSLPPYPNR	3	746.024	2235.05	0.13509	73.726	NaN	9396500	9396500	0
A6MUT7	QRTSPQLSPMSSLPPYPNR	Oxidation (M),Phospho (ST)	_QRT(ph)SPQLSPM(ox)SSLPPYPNR_	QRT(0.497)S(0.497)PQLS(0.005)PMSSLPPYPNR	3	751.356	2251.05	0.27459	45.539	NaN	1188100	1188100	0
A6MUT7	QRTSPQLSPMSSLPPYPNR	Phospho (ST)	_QRT(ph)SPQLSPMSSLPPYPNR_	QRT(0.483)S(0.483)PQLS(0.034)PMSSLPPYPNR	3	746.024	2235.05	0.5592	75.695	NaN	91642000	91642000	0
A6MUT7	QRTSPQLSPMSSLPPYPNR	Phospho (ST)	_QRT(ph)SPQLSPMSSLPPYPNR_	QRT(0.71)S(0.272)PQLS(0.018)PMSSLPPYPNR	3	746.024	2235.05	-0.82349	64.206	NaN	2444800	2444800	0
A6MUT7	QRTSPQLSPMSSLPPYPNR	Oxidation (M),Phospho (ST)	_QRT(ph)SPQLSPM(ox)SSLPPYPNR_	QRT(0.492)S(0.492)PQLS(0.016)PMSSLPPYPNR	3	751.356	2251.05	-0.053484	45.203	NaN	2586100	2586100	0
A6MUT7	QRTSPQLSPMSSLPPYPNR	Oxidation (M),Phospho (ST)	_QRTSPQLS(ph)PM(ox)SSLPPYPNR_	QRT(0.193)S(0.193)PQLS(0.289)PMS(0.289)S(0.036)LPPYPNR	2	1126.53	2251.05	-0.47169	57.703	NaN	1622200	0	1622200
A6MUT7	QRTSPQLSPMSSLPPYPNR	Oxidation (M),Phospho (ST)	_QRTSPQLS(ph)PM(ox)SSLPPYPNR_	QRT(0.083)S(0.113)PQLS(0.58)PMS(0.181)S(0.042)LPPYPNR	2	1126.53	2251.05	-0.24398	63.234	NaN	4562100	4562100	0
A6MUT7	QRTSPQLSPMSSLPPYPNR	2 Phospho (ST)	_QRTS(ph)PQLS(ph)PMSSLPPYPNR_	QRT(0.489)S(0.552)PQLS(0.958)PMS(0.001)SLPPYPNR	3	772.68	2315.02	-0.26874	58.055	3.1315	24495000	13101000	11394000
A6MUT7	QRTSPQLSPMSSLPPYPNR	2 Phospho (ST)	_QRTS(ph)PQLS(ph)PMSSLPPYPNR_	QRT(0.462)S(0.548)PQLS(0.99)PMSSLPPYPNR	3	772.68	2315.02	-0.3145	58.342	2.7398	24504000	11552000	12952000
A6MUT7	QRTSPQLSPMSSLPPYPNR	Phospho (ST)	_QRT(ph)SPQLSPMSSLPPYPNR_	QRT(0.497)S(0.497)PQLS(0.006)PMSSLPPYPNR	2	1118.53	2235.05	0.27034	50.867	2.6186	6306700	4188500	2118200
A6MUT7	QRTSPQLSPMSSLPPYPNR	2 Phospho (ST)	_QRTS(ph)PQLS(ph)PMSSLPPYPNR_	QRT(0.43)S(0.69)PQLS(0.661)PMS(0.168)S(0.051)LPPYPNR	2	1158.52	2315.02	0.01771	58.122	2.5901	16211000	8049400	8161700
A6MUT7	QRTSPQLSPMSSLPPYPNR	Oxidation (M),2 Phospho (ST)	_QRTS(ph)PQLS(ph)PM(ox)SSLPPYPNR_	QRT(0.466)S(0.534)PQLS(0.94)PMS(0.051)S(0.009)LPPYPNR	3	778.011	2331.01	-0.027563	39.596	2.5717	6317300	3156400	3160900
A6MUT7	QRTSPQLSPMSSLPPYPNR	2 Phospho (ST)	_QRTS(ph)PQLS(ph)PMSSLPPYPNR_	QRT(0.454)S(0.547)PQLS(0.998)PMSSLPPYPNR	3	772.68	2315.02	-0.26494	58.119	2.5697	26469000	13925000	12544000
A6MUT7	QRTSPQLSPMSSLPPYPNR	Oxidation (M),2 Phospho (ST)	_QRT(ph)SPQLS(ph)PM(ox)SSLPPYPNR_	QRT(0.556)S(0.445)PQLS(0.996)PMS(0.003)S(0.001)LPPYPNR	3	778.011	2331.01	-0.3645	49.384	2.5197	1966200000	1063800000	902430000
A6MUT7	QRTSPQLSPMSSLPPYPNR	Oxidation (M),2 Phospho (ST)	_QRTS(ph)PQLS(ph)PM(ox)SSLPPYPNR_	QRT(0.1)S(0.885)PQLS(0.967)PMS(0.043)S(0.004)LPPYPNR	2	1166.51	2331.01	-0.13371	49.435	2.5058	1031300000	546370000	484950000
A6MUT7	QRTSPQLSPMSSLPPYPNR	Oxidation (M),2 Phospho (ST)	_QRT(ph)SPQLS(ph)PM(ox)SSLPPYPNR_	QRT(0.538)S(0.467)PQLS(0.975)PMS(0.019)S(0.001)LPPYPNR	3	778.011	2331.01	-0.32841	49.041	2.4685	2483700000	1257000000	1226700000
A6MUT7	QRTSPQLSPMSSLPPYPNR	Oxidation (M),2 Phospho (ST)	_QRT(ph)SPQLS(ph)PM(ox)SSLPPYPNR_	QRT(0.54)S(0.46)PQLS(0.998)PMS(0.001)SLPPYPNR	3	778.011	2331.01	-0.37571	49.226	2.3645	1661500000	870650000	790890000
A6MUT7	QRTSPQLSPMSSLPPYPNR	2 Phospho (ST)	_QRT(ph)SPQLSPMS(ph)SLPPYPNR_	QRT(0.57)S(0.43)PQLS(0.103)PMS(0.831)S(0.066)LPPYPNR	2	1158.52	2315.02	0.057191	64.811	2.3615	12129000	5260800	6868400
A6MUT7	QRTSPQLSPMSSLPPYPNR	2 Phospho (ST)	_QRT(ph)SPQLS(ph)PMSSLPPYPNR_	QRT(0.466)S(0.535)PQLS(0.739)PMS(0.199)S(0.062)LPPYPNR	2	1158.52	2315.02	-0.0051272	58.388	2.317	14960000	7346900	7612600
A6MUT7	QRTSPQLSPMSSLPPYPNR	2 Phospho (ST)	_QRTS(ph)PQLS(ph)PMSSLPPYPNR_	QRT(0.354)S(0.647)PQLS(0.782)PMS(0.119)S(0.098)LPPYPNR	2	1158.52	2315.02	-0.0064433	58.149	2.2307	15946000	9392600	6553700
A6MUT7	QRTSPQLSPMSSLPPYPNR	Phospho (ST)	_QRT(ph)SPQLSPMSSLPPYPNR_	QRT(0.496)S(0.496)PQLS(0.008)PMSSLPPYPNR	3	746.024	2235.05	-0.023242	74.353	2.1339	101750000	41668000	60078000
A6MUT7	QRTSPQLSPMSSLPPYPNR	Oxidation (M),Phospho (ST)	_QRT(ph)SPQLSPM(ox)SSLPPYPNR_	QRT(0.5)S(0.5)PQLS(0.001)PMSSLPPYPNR	3	751.356	2251.05	0.035864	73.773	2.1196	437270000	213750000	223520000
A6MUT7	QRTSPQLSPMSSLPPYPNR	Phospho (ST)	_QRT(ph)SPQLSPMSSLPPYPNR_	QRT(0.499)S(0.499)PQLS(0.002)PMSSLPPYPNR	2	1118.53	2235.05	0.20152	50.682	2.1051	5622000	3727900	1894100
A6MUT7	QRTSPQLSPMSSLPPYPNR	Phospho (ST)	_QRT(ph)SPQLSPMSSLPPYPNR_	QRT(0.637)S(0.363)PQLSPMSSLPPYPNR	3	746.024	2235.05	-0.18993	50.629	2.0685	43109000	25533000	17576000
A6MUT7	QRTSPQLSPMSSLPPYPNR	2 Phospho (ST)	_QRT(ph)SPQLS(ph)PMSSLPPYPNR_	QRT(0.614)S(0.614)PQLS(0.771)PMS(0.001)SLPPYPNR	3	772.68	2315.02	-0.1731	64.827	2.0527	21587000	8553600	13033000
A6MUT7	QRTSPQLSPMSSLPPYPNR	Oxidation (M),2 Phospho (ST)	_QRTS(ph)PQLS(ph)PM(ox)SSLPPYPNR_	QRT(0.474)S(0.534)PQLS(0.94)PMS(0.043)S(0.01)LPPYPNR	3	778.011	2331.01	0.083725	39.75	1.942	6592200	4022500	2569700
A6MUT7	QRTSPQLSPMSSLPPYPNR	Oxidation (M),Phospho (ST)	_QRTS(ph)PQLSPM(ox)SSLPPYPNR_	QRT(0.135)S(0.791)PQLS(0.009)PMS(0.063)S(0.003)LPPYPNR	2	1126.53	2251.05	-1.642	73.777	1.8557	71363000	36622000	34741000
A6MUT7	QRTSPQLSPMSSLPPYPNR	Phospho (ST)	_QRT(ph)SPQLSPMSSLPPYPNR_	QRT(0.602)S(0.398)PQLSPMSSLPPYPNR	3	746.024	2235.05	0.054244	50.887	1.8055	42322000	25130000	17191000
A6MUT7	QRTSPQLSPMSSLPPYPNR	Oxidation (M),2 Phospho (ST)	_QRTS(ph)PQLS(ph)PM(ox)SSLPPYPNR_	QRT(0.465)S(0.54)PQLS(0.994)PMS(0.001)SLPPYPNR	3	778.011	2331.01	-0.40874	50.489	1.8039	505370000	370550000	134820000
A6MUT7	QRTSPQLSPMSSLPPYPNR	Phospho (ST)	_QRT(ph)SPQLSPMSSLPPYPNR_	QRT(0.499)S(0.499)PQLS(0.001)PMSSLPPYPNR	3	746.024	2235.05	-0.1998	73.86	1.7999	142240000	60950000	81291000
A6MUT7	QRTSPQLSPMSSLPPYPNR	Phospho (ST)	_QRT(ph)SPQLSPMSSLPPYPNR_	QRT(0.498)S(0.498)PQLS(0.003)PMSSLPPYPNR	3	746.024	2235.05	-0.20407	50.688	1.7946	41759000	26600000	15159000
A6MUT7	QRTSPQLSPMSSLPPYPNR	Oxidation (M),Phospho (ST)	_QRTS(ph)PQLSPM(ox)SSLPPYPNR_	QRT(0.109)S(0.891)PQLSPMSSLPPYPNR	2	1126.53	2251.05	-0.009024	42.126	1.7874	339850000	207800000	132050000
A6MUT7	QRTSPQLSPMSSLPPYPNR	Oxidation (M),2 Phospho (ST)	_QRT(ph)SPQLS(ph)PM(ox)SSLPPYPNR_	QRT(0.504)S(0.507)PQLS(0.919)PMS(0.055)S(0.015)LPPYPNR	3	778.011	2331.01	-0.36566	63.814	1.7669	10508000	5370500	5138000
A6MUT7	QRTSPQLSPMSSLPPYPNR	Oxidation (M),Phospho (ST)	_QRT(ph)SPQLSPM(ox)SSLPPYPNR_	QRT(0.619)S(0.381)PQLSPMSSLPPYPNR	3	751.356	2251.05	-0.031208	42.29	1.7615	3054100000	1851900000	1202200000
A6MUT7	QRTSPQLSPMSSLPPYPNR	Oxidation (M),Phospho (ST)	_QRT(ph)SPQLSPM(ox)SSLPPYPNR_	QRT(0.649)S(0.351)PQLSPMSSLPPYPNR	2	1126.53	2251.05	-0.003259	42.269	1.7559	367960000	240730000	127220000
A6MUT7	QRTSPQLSPMSSLPPYPNR	Oxidation (M),Phospho (ST)	_QRTS(ph)PQLSPM(ox)SSLPPYPNR_	QRT(0.11)S(0.89)PQLSPMSSLPPYPNR	2	1126.53	2251.05	-0.033418	42.023	1.751	389540000	249740000	139800000
A6MUT7	QRTSPQLSPMSSLPPYPNR	Oxidation (M),Phospho (ST)	_QRT(ph)SPQLSPM(ox)SSLPPYPNR_	QRT(0.624)S(0.376)PQLS(0.001)PMSSLPPYPNR	3	751.356	2251.05	-0.24385	42.069	1.7477	3897800000	2446700000	1451100000
A6MUT7	QRTSPQLSPMSSLPPYPNR	Phospho (ST)	_QRTS(ph)PQLSPMSSLPPYPNR_	QRT(0.185)S(0.814)PQLSPMSSLPPYPNR	2	1118.53	2235.05	0.26463	50.593	1.7475	7002100	4651400	2350700
A6MUT7	QRTSPQLSPMSSLPPYPNR	2 Phospho (ST)	_QRTS(ph)PQLSPMS(ph)SLPPYPNR_	QRT(0.426)S(0.574)PQLS(0.296)PMS(0.403)S(0.3)LPPYPNR	2	1158.52	2315.02	-0.014605	64.742	1.7208	4530000	1785300	2744700
A6MUT7	QRTSPQLSPMSSLPPYPNR	Oxidation (M),2 Phospho (ST)	_QRT(ph)SPQLS(ph)PM(ox)SSLPPYPNR_	QRT(0.743)S(0.257)PQLS(0.633)PMS(0.338)S(0.03)LPPYPNR	2	1166.51	2331.01	-0.10919	50.558	1.7189	283850000	201000000	82849000
A6MUT7	QRTSPQLSPMSSLPPYPNR	Phospho (ST)	_QRTS(ph)PQLSPMSSLPPYPNR_	QRT(0.005)S(0.995)PQLSPMSSLPPYPNR	2	1118.53	2235.05	-1.1293	74.364	1.7176	24194000	7625900	16568000
A6MUT7	QRTSPQLSPMSSLPPYPNR	Phospho (ST)	_QRT(ph)SPQLSPMSSLPPYPNR_	QRT(0.95)S(0.05)PQLSPMSSLPPYPNR	2	1118.53	2235.05	-0.36258	73.866	1.6962	87079000	45238000	41841000
A6MUT7	QRTSPQLSPMSSLPPYPNR	Oxidation (M),2 Phospho (ST)	_QRTS(ph)PQLSPM(ox)S(ph)SLPPYPNR_	QRT(0.107)S(0.892)PQLS(0.115)PMS(0.791)S(0.095)LPPYPNR	2	1166.51	2331.01	-0.023897	50.729	1.6948	370890000	273330000	97551000
A6MUT7	QRTSPQLSPMSSLPPYPNR	Oxidation (M),2 Phospho (ST)	_QRT(ph)SPQLS(ph)PM(ox)SSLPPYPNR_	QRT(0.543)S(0.457)PQLS(0.993)PMS(0.006)S(0.001)LPPYPNR	3	778.011	2331.01	-0.26743	50.623	1.6735	697030000	513360000	183680000
A6MUT7	QRTSPQLSPMSSLPPYPNR	2 Phospho (ST)	_QRTS(ph)PQLS(ph)PMSSLPPYPNR_	QRT(0.335)S(0.665)PQLS(1)PMSSLPPYPNR	3	772.68	2315.02	-0.16935	64.714	1.6673	8583500	3445600	5138000
A6MUT7	QRTSPQLSPMSSLPPYPNR	Phospho (ST)	_QRTS(ph)PQLSPMSSLPPYPNR_	QRT(0.079)S(0.92)PQLS(0.001)PMSSLPPYPNR	2	1118.53	2235.05	0.064073	64.352	1.6504	13841000	6765400	7075800
A6MUT7	QRTSPQLSPMSSLPPYPNR	Oxidation (M),2 Phospho (ST)	_QRTS(ph)PQLS(ph)PM(ox)SSLPPYPNR_	QRT(0.19)S(0.81)PQLS(0.922)PMS(0.071)S(0.007)LPPYPNR	2	1166.51	2331.01	-0.12759	49.411	1.6406	381600000	271300000	110300000
A6MUT7	QRTSPQLSPMSSLPPYPNR	Oxidation (M),2 Phospho (ST)	_QRT(ph)SPQLS(ph)PM(ox)SSLPPYPNR_	QRT(0.555)S(0.445)PQLS(0.999)PMSSLPPYPNR	3	778.011	2331.01	-0.35569	49.364	1.6405	626890000	454750000	172140000
A6MUT7	QRTSPQLSPMSSLPPYPNR	Oxidation (M),Phospho (ST)	_QRT(ph)SPQLSPM(ox)SSLPPYPNR_	QRT(0.629)S(0.37)PQLS(0.001)PMSSLPPYPNR	3	751.356	2251.05	-0.16667	42.047	1.6379	3003000000	1866400000	1136500000
A6MUT7	QRTSPQLSPMSSLPPYPNR	Oxidation (M),Phospho (ST)	_QRT(ph)SPQLSPM(ox)SSLPPYPNR_	QRT(0.497)S(0.497)PQLS(0.005)PMSSLPPYPNR	3	751.356	2251.05	0.13511	33.845	1.6358	7436900	5805000	1631900
A6MUT7	QRTSPQLSPMSSLPPYPNR	Oxidation (M),2 Phospho (ST)	_QRTS(ph)PQLS(ph)PM(ox)SSLPPYPNR_	QRT(0.283)S(0.719)PQLS(0.867)PMS(0.072)S(0.06)LPPYPNR	3	778.011	2331.01	-0.34423	63.959	1.621	11300000	6194500	5105800
A6MUT7	QRTSPQLSPMSSLPPYPNR	2 Phospho (ST)	_QRTS(ph)PQLSPMS(ph)SLPPYPNR_	QRT(0.269)S(0.731)PQLS(0.023)PMS(0.931)S(0.047)LPPYPNR	2	1158.52	2315.02	-0.345	59.898	1.6118	4997500	1915100	3082400
A6MUT7	QRTSPQLSPMSSLPPYPNR	Oxidation (M),Phospho (ST)	_QRTS(ph)PQLSPM(ox)SSLPPYPNR_	QRT(0.147)S(0.762)PQLS(0.039)PMS(0.049)S(0.003)LPPYPNR	2	1126.53	2251.05	-1.0022	73.264	1.5607	118100000	60001000	58096000
A6MUT7	QRTSPQLSPMSSLPPYPNR	Phospho (ST)	_QRT(ph)SPQLSPMSSLPPYPNR_	QRT(0.462)S(0.462)PQLS(0.076)PMSSLPPYPNR	3	746.024	2235.05	-0.15579	64.338	1.5603	105010000	48243000	56772000
A6MUT7	QRTSPQLSPMSSLPPYPNR	Oxidation (M),Phospho (ST)	_QRT(ph)SPQLSPM(ox)SSLPPYPNR_	QRT(0.488)S(0.488)PQLS(0.023)PMSSLPPYPNR	3	751.356	2251.05	-0.095074	34.092	1.5448	9099400	5575400	3524000
A6MUT7	QRTSPQLSPMSSLPPYPNR	Oxidation (M),Phospho (ST)	_QRT(ph)SPQLSPM(ox)SSLPPYPNR_	QRT(0.722)S(0.261)PQLS(0.017)PMSSLPPYPNR	3	751.356	2251.05	-0.6245	73.242	1.5298	534640000	278470000	256170000
A6MUT7	QRTSPQLSPMSSLPPYPNR	Oxidation (M),2 Phospho (ST)	_QRT(ph)SPQLS(ph)PM(ox)SSLPPYPNR_	QRT(0.544)S(0.452)PQLS(0.401)PMS(0.347)S(0.256)LPPYPNR	3	778.011	2331.01	-0.011581	63.973	1.5213	10705000	5701500	5003900
A6MUT7	QRTSPQLSPMSSLPPYPNR	Phospho (ST)	_QRT(ph)SPQLSPMSSLPPYPNR_	QRT(0.5)S(0.5)PQLS(0.001)PMSSLPPYPNR	3	746.024	2235.05	-0.0046362	64.011	1.4692	10598000	4233700	6364700
A6MUT7	QRTSPQLSPMSSLPPYPNR	Oxidation (M),2 Phospho (ST)	_QRTS(ph)PQLSPM(ox)S(ph)SLPPYPNR_	QRT(0.446)S(0.553)PQLS(0.265)PMS(0.622)S(0.114)LPPYPNR	3	778.011	2331.01	-0.12422	51.69	1.3966	10331000	4666500	5664900
A6MUT7	QRTSPQLSPMSSLPPYPNR	2 Phospho (ST)	_QRTS(ph)PQLS(ph)PMSSLPPYPNR_	QRT(0.491)S(0.532)PQLS(0.861)PMS(0.093)S(0.023)LPPYPNR	3	772.68	2315.02	-0.51179	59.355	1.3937	4957400	3359400	1598000
A6MUT7	QRTSPQLSPMSSLPPYPNR	Oxidation (M),2 Phospho (ST)	_QRTS(ph)PQLSPM(ox)S(ph)SLPPYPNR_	QRT(0.451)S(0.544)PQLS(0.12)PMS(0.77)S(0.115)LPPYPNR	2	1166.51	2331.01	0.097184	51.781	1.3932	4089500	2062200	2027400
A6MUT7	QRTSPQLSPMSSLPPYPNR	Oxidation (M),Phospho (ST)	_QRT(ph)SPQLSPM(ox)SSLPPYPNR_	QRT(0.498)S(0.498)PQLS(0.004)PMSSLPPYPNR	3	751.356	2251.05	-0.29943	43.299	1.3826	1294300000	1027500000	266780000
A6MUT7	QRTSPQLSPMSSLPPYPNR	Oxidation (M),Phospho (ST)	_QRT(ph)SPQLSPM(ox)SSLPPYPNR_	QRT(0.5)S(0.5)PQLSPMSSLPPYPNR	3	751.356	2251.05	-0.37066	63.274	1.3397	48974000	26397000	22577000
A6MUT7	QRTSPQLSPMSSLPPYPNR	Phospho (ST)	_QRT(ph)SPQLSPMSSLPPYPNR_	QRT(0.495)S(0.495)PQLS(0.009)PMSSLPPYPNR	3	746.024	2235.05	0.075234	60.982	1.2975	6875300	3214800	3660600
A6MUT7	QRTSPQLSPMSSLPPYPNR	Oxidation (M),Phospho (ST)	_QRT(ph)SPQLSPM(ox)SSLPPYPNR_	QRT(0.471)S(0.471)PQLS(0.057)PMSSLPPYPNR	3	751.356	2251.05	0.0011307	63.226	1.2853	21580000	10617000	10962000
A6MUT7	QRTSPQLSPMSSLPPYPNR	Oxidation (M),Phospho (ST)	_QRTS(ph)PQLSPM(ox)SSLPPYPNR_	QRT(0.181)S(0.819)PQLSPMSSLPPYPNR	2	1126.53	2251.05	0.0073984	43.329	1.2785	136970000	108220000	28743000
A6MUT7	QRTSPQLSPMSSLPPYPNR	Oxidation (M),Phospho (ST)	_QRTS(ph)PQLSPM(ox)SSLPPYPNR_	QRT(0.026)S(0.973)PQLSPMSSLPPYPNR	2	1126.53	2251.05	0.039804	43.507	1.2627	129980000	100750000	29227000
A6MUT7	QRTSPQLSPMSSLPPYPNR	Oxidation (M),Phospho (ST)	_QRT(ph)SPQLSPM(ox)SSLPPYPNR_	QRT(0.621)S(0.379)PQLSPMSSLPPYPNR	3	751.356	2251.05	-0.2838	42.217	1.2603	1113000000	870320000	242670000
A6MUT7	QRTSPQLSPMSSLPPYPNR	Oxidation (M),Phospho (ST)	_QRT(ph)SPQLSPM(ox)SSLPPYPNR_	QRT(0.78)S(0.22)PQLSPMSSLPPYPNR	3	751.356	2251.05	-0.27249	43.511	1.2397	1260500000	993790000	266730000
A6MUT7	QRTSPQLSPMSSLPPYPNR	Phospho (ST)	_QRT(ph)SPQLSPMSSLPPYPNR_	QRT(0.5)S(0.5)PQLSPMSSLPPYPNR	3	746.024	2235.05	-0.27074	51.884	1.2257	9889600	6936000	2953600
A6MUT7	QRTSPQLSPMSSLPPYPNR	Phospho (ST)	_QRT(ph)SPQLSPMSSLPPYPNR_	QRT(0.614)S(0.386)PQLSPMSSLPPYPNR	3	746.024	2235.05	-0.27427	52.029	1.2226	11953000	9323500	2629500
A6MUT7	QRTSPQLSPMSSLPPYPNR	Oxidation (M),Phospho (ST)	_QRT(ph)SPQLSPM(ox)SSLPPYPNR_	QRT(0.499)S(0.499)PQLS(0.001)PMSSLPPYPNR	3	751.356	2251.05	0.13644	33.918	1.1893	7758700	4473300	3285500
A6MUT7	QRTSPQLSPMSSLPPYPNR	Oxidation (M),Phospho (ST)	_QRTS(ph)PQLSPM(ox)SSLPPYPNR_	QRT(0.106)S(0.883)PQLS(0.003)PMS(0.006)S(0.001)LPPYPNR	2	1126.53	2251.05	0.010842	42.233	1.1885	106750000	81657000	25096000
A6MUT7	QRTSPQLSPMSSLPPYPNR	Phospho (ST)	_QRT(ph)SPQLSPMSSLPPYPNR_	QRT(0.5)S(0.5)PQLSPMSSLPPYPNR	3	746.024	2235.05	-0.31072	50.865	1.1494	10623000	8453600	2169100
A6MUT7	QRTSPQLSPMSSLPPYPNR	Phospho (ST)	_QRT(ph)SPQLSPMSSLPPYPNR_	QRT(0.499)S(0.499)PQLS(0.001)PMSSLPPYPNR	3	746.024	2235.05	-0.36167	59.183	1.1036	1109300	564710	544610
A6MUT7	QRTSPQLSPMSSLPPYPNR	Oxidation (M),Phospho (ST)	_QRT(ph)SPQLSPM(ox)SSLPPYPNR_	QRT(0.407)S(0.407)PQLS(0.162)PMS(0.012)S(0.012)LPPYPNR	3	751.356	2251.05	-0.24461	52.285	1.0955	11727000	5619300	6108000
A6MUT7	QRTSPQLSPMSSLPPYPNR	2 Phospho (ST)	_QRT(ph)SPQLS(ph)PMSSLPPYPNR_	QRT(0.953)S(0.047)PQLS(0.547)PMS(0.397)S(0.056)LPPYPNR	2	1158.52	2315.02	-1.3531	75.512	0.93038	21400000	10097000	11303000
A6MUT7	QRTSPQLSPMSSLPPYPNR	Oxidation (M),Phospho (ST)	_QRT(ph)SPQLSPM(ox)SSLPPYPNR_	QRT(0.481)S(0.481)PQLS(0.039)PMSSLPPYPNR	3	751.356	2251.05	0.13656	63.286	0.070169	36339000	35210000	1129500
A6MUT7	QRTSPQLSPMSSLPPYPNR	Oxidation (M),Phospho (ST)	_QRT(ph)SPQLSPM(ox)SSLPPYPNR_	QRT(0.411)S(0.411)PQLS(0.153)PMS(0.016)S(0.009)LPPYPNR	3	751.356	2251.05	-0.55195	73.135	0.066433	137320000	130950000	6371200
A6MUT7	QRTSPQLSPMSSLPPYPNR	Oxidation (M),Phospho (ST)	_QRT(ph)SPQLSPM(ox)SSLPPYPNR_	QRT(0.475)S(0.475)PQLS(0.034)PMS(0.007)S(0.009)LPPYPNR	3	751.356	2251.05	0.076219	75.576	0.018082	292810000	283220000	9588600
A6MUT7	QRTSPQLSPMSSLPPYPNR	Phospho (ST)	_QRTS(ph)PQLSPMSSLPPYPNR_	QRT(0.056)S(0.944)PQLSPMSSLPPYPNR	2	1118.53	2235.05	NaN	64.695
A6MUT7	QRTSPQLSPMSSLPPYPNR	2 Phospho (ST)	_QRT(ph)S(ph)PQLSPMSSLPPYPNR_	QRT(0.713)S(0.713)PQLS(0.543)PMS(0.025)S(0.006)LPPYPNR	3	772.68	2315.02	NaN	53.195
A6MUT7	QRTSPQLSPMSSLPPYPNR	Phospho (ST)	_QRT(ph)SPQLSPMSSLPPYPNR_	QRT(0.455)S(0.455)PQLS(0.074)PMS(0.013)S(0.002)LPPYPNR	3	746.024	2235.05	NaN	49.117
A6MUT7	QRTSPQLSPMSSLPPYPNR	Oxidation (M),Phospho (ST)	_QRT(ph)SPQLSPM(ox)SSLPPYPNR_	QRT(0.496)S(0.496)PQLS(0.009)PMSSLPPYPNR	3	751.356	2251.05	NaN	44.53
A6MUT7	QRTSPQLSPMSSLPPYPNR	Phospho (ST)	_QRT(ph)SPQLSPMSSLPPYPNR_	QRT(0.42)S(0.42)PQLS(0.117)PMS(0.026)S(0.018)LPPYPNR	3	746.024	2235.05	NaN	49.373
A6MUT7	QRTSPQLSPMSSLPPYPNRTQITEVTQQTEPSIYQHDQLLR	Oxidation (M),Phospho (ST)	_QRT(ph)SPQLSPM(ox)SSLPPYPNRTQITEVTQQTEPSIYQHDQLLR_	QRT(0.494)S(0.494)PQLS(0.011)PMSSLPPYPNRTQITEVTQQTEPSIYQHDQLLR	5	973.078	4860.35	-0.44	57.386	1.7488	8216400	5462100	2754200
A6MUT7	RPPSTELGTNIYTSSK	Phospho (ST)	_RPPS(ph)TELGTNIYTSSK_	RPPS(0.874)T(0.103)ELGT(0.023)NIYTSSK	2	915.935	1829.86	-0.12179	63.282	NaN	1663200	1663200	0
A6MUT7	RPPSTELGTNIYTSSK	Phospho (ST)	_RPPS(ph)TELGTNIYTSSK_	RPPS(0.5)T(0.5)ELGTNIYTSSK	3	610.959	1829.86	-0.40942	63.45	NaN	1949600	1949600	0
A6MUT7	RPPSTELGTNIYTSSK	Phospho (ST)	_RPPS(ph)TELGTNIYTSSK_	RPPS(0.32)T(0.32)ELGT(0.32)NIYT(0.032)S(0.007)S(0.001)K	2	915.935	1829.86	0.017295	63.492	NaN	748260	748260	0
A6MUT7	RPPSTELGTNIYTSSK	Phospho (ST)	_RPPS(ph)TELGTNIYTSSK_	RPPS(0.979)T(0.021)ELGTNIYTSSK	2	915.935	1829.86	-0.050036	37.107	3.3671	113360000	51788000	61573000
A6MUT7	RPPSTELGTNIYTSSK	Phospho (ST)	_RPPS(ph)TELGTNIYTSSK_	RPPS(0.849)T(0.151)ELGTNIYTSSK	3	610.959	1829.86	0.4799	74.215	3.278	87484000	33593000	53891000
A6MUT7	RPPSTELGTNIYTSSK	Phospho (ST)	_RPPS(ph)TELGTNIYTSSK_	RPPS(0.96)T(0.04)ELGTNIYTSSK	2	915.935	1829.86	-0.054658	37.103	3.2183	158220000	71911000	86309000
A6MUT7	RPPSTELGTNIYTSSK	Phospho (ST)	_RPPS(ph)TELGTNIYTSSK_	RPPS(0.833)T(0.167)ELGTNIYTSSK	3	610.959	1829.86	-0.10813	37.11	3.2085	676680000	326820000	349860000
A6MUT7	RPPSTELGTNIYTSSK	Phospho (ST)	_RPPS(ph)TELGTNIYTSSK_	RPPS(0.861)T(0.139)ELGTNIYTSSK	3	610.959	1829.86	-0.15114	37.065	3.1922	523000000	240670000	282330000
A6MUT7	RPPSTELGTNIYTSSK	Phospho (ST)	_RPPS(ph)TELGTNIYTSSK_	RPPS(0.796)T(0.204)ELGTNIYTSSK	3	610.959	1829.86	-0.067663	37.273	3.1681	553960000	266500000	287460000
A6MUT7	RPPSTELGTNIYTSSK	Phospho (ST)	_RPPS(ph)TELGTNIYTSSK_	RPPS(0.897)T(0.103)ELGTNIYTSSK	2	915.935	1829.86	-0.08721	37.279	3.1319	126020000	59518000	66501000
A6MUT7	RPPSTELGTNIYTSSK	Phospho (ST)	_RPPS(ph)TELGTNIYTSSK_	RPPS(0.978)T(0.022)ELGTNIYTSSK	2	915.935	1829.86	-0.0026392	38.368	2.8476	56528000	36676000	19852000
A6MUT7	RPPSTELGTNIYTSSK	Phospho (ST)	_RPPS(ph)TELGTNIYTSSK_	RPPS(0.894)T(0.079)ELGT(0.013)NIYT(0.013)S(0.002)SK	2	915.935	1829.86	-0.49384	74.197	2.8385	46426000	16780000	29645000
A6MUT7	RPPSTELGTNIYTSSK	Phospho (ST)	_RPPS(ph)TELGTNIYTSSK_	RPPS(0.856)T(0.144)ELGTNIYTSSK	3	610.959	1829.86	-0.25198	38.236	2.7883	231240000	142790000	88456000
A6MUT7	RPPSTELGTNIYTSSK	Phospho (ST)	_RPPSTELGT(ph)NIYTSSK_	RPPS(0.04)T(0.157)ELGT(0.798)NIYT(0.004)S(0.001)SK	3	610.959	1829.86	-0.45948	73.702	2.7521	97231000	34712000	62519000
A6MUT7	RPPSTELGTNIYTSSK	Phospho (ST)	_RPPS(ph)TELGTNIYTSSK_	RPPS(0.754)T(0.246)ELGTNIYTSSK	3	610.959	1829.86	-0.23417	38.374	2.7509	249670000	158930000	90733000
A6MUT7	RPPSTELGTNIYTSSK	Phospho (ST)	_RPPS(ph)TELGTNIYTSSK_	RPPS(0.984)T(0.016)ELGTNIYTSSK	2	915.935	1829.86	-0.0057998	38.199	2.6713	49060000	30131000	18928000
A6MUT7	RPPSTELGTNIYTSSK	Phospho (ST)	_RPPS(ph)TELGTNIYTSSK_	RPPS(0.763)T(0.237)ELGTNIYTSSK	3	610.959	1829.86	-0.12251	63.263	2.6165	10959000	4249200	6709300
A6MUT7	RPPSTELGTNIYTSSK	Phospho (ST)	_RPPST(ph)ELGTNIYTSSK_	RPPS(0.151)T(0.846)ELGT(0.003)NIYTSSK	2	915.935	1829.86	-0.25616	73.684	2.6012	67264000	25731000	41533000
A6MUT7	RPPSTELGTNIYTSSK	Phospho (ST)	_RPPS(ph)TELGTNIYTSSK_	RPPS(0.82)T(0.18)ELGTNIYTSSK	3	610.959	1829.86	-0.16718	37.238	2.5611	215420000	133110000	82313000
A6MUT7	RPPSTELGTNIYTSSK	Phospho (ST)	_RPPS(ph)TELGTNIYTSSK_	RPPS(0.954)T(0.046)ELGTNIYTSSK	2	915.935	1829.86	-0.038713	37.24	2.3721	46403000	28347000	18056000
A6MUT7	RPPSTELGTNIYTSSK	Phospho (ST)	_RPPST(ph)ELGTNIYTSSK_	RPPS(0.381)T(0.619)ELGTNIYTSSK	3	610.959	1829.86	-0.21242	50.005	2.1327	3604800	1357100	2247700
A6MUT7	RPPSTELGTNIYTSSK	Phospho (ST)	_RPPS(ph)TELGTNIYTSSK_	RPPS(0.895)T(0.103)ELGT(0.002)NIYTSSK	2	915.935	1829.86	0.25606	63.118	2.1198	3650700	1374700	2276000
A6MUT7	RPPSTELGTNIYTSSK	Phospho (ST)	_RPPS(ph)TELGTNIYTSSK_	RPPS(0.541)T(0.458)ELGTNIYTSSK	3	610.959	1829.86	0.31609	63.143	2.1166	5673200	1966000	3707200
A6MUT7	RPPSTELGTNIYTSSK	Phospho (ST)	_RPPS(ph)TELGTNIYTSSK_	RPPS(0.5)T(0.5)ELGTNIYTSSK	3	610.959	1829.86	-0.31972	47.565	2.0327	669220	256920	412300
A6MUT7	RPPSTELGTNIYTSSK	Phospho (ST)	_RPPSTELGTNIYTS(ph)SK_	RPPSTELGTNIYT(0.012)S(0.594)S(0.394)K	3	610.959	1829.86	-0.10067	36.156	1.4295	4560300	2819300	1741000
A6MUT7	RPPSTELGTNIYTSSK	Phospho (ST)	_RPPSTELGTNIYTSS(ph)K_	RPPSTELGTNIYT(0.006)S(0.178)S(0.816)K	3	610.959	1829.86	0.019446	36.088	1.3174	3379900	2194400	1185400
A6MUT7	RPPSTELGTNIYTSSK	Phospho (ST)	_RPPSTELGTNIYTSS(ph)K_	RPPSTELGTNIYT(0.138)S(0.138)S(0.725)K	3	610.959	1829.86	0.047879	36.22	1.0729	4389400	3257300	1132100
A6MUT7	RPPSTELGTNIYTSSK	Phospho (ST)	_RPPSTELGTNIYTS(ph)SK_	RPPSTELGTNIYT(0.014)S(0.493)S(0.493)K	3	610.959	1829.86	-0.14757	37.322	0.65711	1985900	1298700	687190
A6MUT7	RPPSTELGTNIYTSSK	Phospho (ST)	_RPPST(ph)ELGTNIYTSSK_	RPPS(0.108)T(0.759)ELGT(0.079)NIYT(0.045)S(0.007)S(0.001)K	2	915.935	1829.86	-0.05392	73.553	0.31672	24069000	21176000	2893000
A6MUT7	RPPSTELGTNIYTSSK	Phospho (ST)	_RPPS(ph)TELGTNIYTSSK_	RPPS(0.769)T(0.231)ELGTNIYTSSK	3	610.959	1829.86	0.0045648	63.216	0.23081	6390300	5351000	1039300
A6MUT7	RPPSTELGTNIYTSSK	Phospho (ST)	_RPPS(ph)TELGTNIYTSSK_	RPPS(0.497)T(0.497)ELGT(0.006)NIYTSSK	3	610.959	1829.86	NaN	37.859
A6MUT7	RPPSTELGTNIYTSSK	Phospho (ST)	_RPPS(ph)TELGTNIYTSSK_	RPPS(0.5)T(0.5)ELGTNIYTSSK	3	610.959	1829.86	NaN	37.876
A6MUT7	RPPSTELGTNIYTSSKR	Phospho (ST)	_RPPSTELGTNIYTS(ph)SKR_	RPPSTELGTNIYT(0.011)S(0.494)S(0.494)KR	3	662.993	1985.96	-0.10721	28.799	1.6617	10553000	6253600	4299100
A6MUT7	RPPSTELGTNIYTSSKR	Phospho (ST)	_RPPSTELGTNIYTS(ph)SKR_	RPPSTELGTNIYT(0.014)S(0.493)S(0.493)KR	3	662.993	1985.96	-0.17772	28.727	1.6415	13539000	8123100	5415400
A6MUT7	RPPSTELGTNIYTSSKR	Phospho (ST)	_RPPSTELGTNIYTS(ph)SKR_	RPPSTELGTNIYT(0.095)S(0.541)S(0.364)KR	3	662.993	1985.96	-0.11832	28.807	1.4892	11857000	7375300	4482000
A6MUT7	RPPSTELGTNIYTSSKR	Phospho (ST)	_RPPSTELGTNIYT(ph)SSKR_	RPPSTELGTNIYT(0.333)S(0.333)S(0.333)KR	3	662.993	1985.96	-0.65535	29.534	1.3088	3370500	2435300	935270
A6MUT7	RPPSTELGTNIYTSSKR	Phospho (ST)	_RPPS(ph)TELGTNIYTSSKR_	RPPS(0.852)T(0.148)ELGTNIYTSSKR	4	497.497	1985.96	-0.15019	30.052	0.87038	22704000	18856000	3848400
A6MUT7	RPPSTELGTNIYTSSKR	Phospho (ST)	_RPPS(ph)TELGTNIYTSSKR_	RPPS(0.858)T(0.142)ELGTNIYTSSKR	4	497.497	1985.96	-0.082054	30.098	0.82258	23343000	17977000	5366100
A6MUT7	RPPSTELGTNIYTSSKR	Phospho (ST)	_RPPS(ph)TELGTNIYTSSKR_	RPPS(0.935)T(0.065)ELGTNIYTSSKR	3	662.993	1985.96	-0.12494	30.117	0.79095	75186000	57940000	17246000
A6MUT7	RPPSTELGTNIYTSSKR	Phospho (ST)	_RPPS(ph)TELGTNIYTSSKR_	RPPS(0.859)T(0.141)ELGTNIYTSSKR	4	497.497	1985.96	-0.17065	29.846	0.72032	23882000	18673000	5209200
A6MUT7	RPPSTELGTNIYTSSKR	Phospho (ST)	_RPPS(ph)TELGTNIYTSSKR_	RPPS(0.747)T(0.251)ELGT(0.002)NIYTSSKR	3	662.993	1985.96	-0.17686	31.337	0.63273	45290000	39882000	5408600
A6MUT7	RPPSTELGTNIYTSSKR	Phospho (ST)	_RPPS(ph)TELGTNIYTSSKR_	RPPS(0.833)T(0.167)ELGTNIYTSSKR	4	497.497	1985.96	-0.0086434	31.334	0.6199	14082000	12084000	1998100
A6MUT7	RPPSTELGTNIYTSSKR	Phospho (ST)	_RPPS(ph)TELGTNIYTSSKR_	RPPS(0.835)T(0.165)ELGTNIYTSSKR	4	497.497	1985.96	-0.18035	29.98	0.60962	11896000	10085000	1811400
A6MUT7	RPPSTELGTNIYTSSKR	Phospho (ST)	_RPPS(ph)TELGTNIYTSSKR_	RPPS(0.843)T(0.157)ELGTNIYTSSKR	4	497.497	1985.96	-0.047914	31.239	0.58861	13084000	11611000	1473100
A6MUT7	RPPSTELGTNIYTSSKR	Phospho (ST)	_RPPS(ph)TELGTNIYTSSKR_	RPPS(0.965)T(0.035)ELGTNIYTSSKR	3	662.993	1985.96	-0.18019	31.253	0.57797	41267000	35971000	5296000
A6MUT7	RPPSTELGTNIYTSSKR	Phospho (ST)	_RPPS(ph)TELGTNIYTSSKR_	RPPS(0.849)T(0.151)ELGTNIYTSSKR	3	662.993	1985.96	-0.24103	30.002	0.55949	42888000	38272000	4616800
A6MUT7	TESAVYEPVR	Phospho (ST)	_TES(ph)AVYEPVR_	T(0.005)ES(0.995)AVYEPVR	2	615.774	1229.53	0.40616	29.246	NaN	679710	0	679710
A6MUT7	TESAVYEPVR	Phospho (ST)	_TES(ph)AVYEPVR_	T(0.007)ES(0.993)AVYEPVR	2	615.774	1229.53	0.097607	36.592	6.1032	16119000	5221500	10897000
A6MUT7	TESAVYEPVR	Phospho (ST)	_TES(ph)AVYEPVR_	T(0.103)ES(0.897)AVYEPVR	2	615.774	1229.53	0.0081308	36.57	5.1399	18193000	5936600	12256000
A6MUT7	TESAVYEPVR	Phospho (ST)	_T(ph)ESAVYEPVR_	T(0.616)ES(0.384)AVYEPVR	2	615.774	1229.53	0.032249	36.707	4.8763	16556000	5569900	10987000
A6MUT7	TESAVYEPVR	Phospho (ST)	_TES(ph)AVYEPVR_	T(0.263)ES(0.737)AVYEPVR	2	615.774	1229.53	-0.015447	37.819	4.5231	7471800	3772100	3699700
A6MUT7	TESAVYEPVR	Phospho (ST)	_TES(ph)AVYEPVR_	T(0.116)ES(0.884)AVYEPVR	2	615.774	1229.53	0.10864	36.643	4.1579	6171200	2912500	3258700
A6MUT7	TESAVYEPVR	Phospho (ST)	_T(ph)ESAVYEPVR_	T(0.562)ES(0.438)AVYEPVR	2	615.774	1229.53	0.20394	37.723	3.2732	6660100	3378800	3281300
A6MUT7	TQITEVTQQTEPSIYQHDQLLR	Phospho (ST)	_TQITEVTQQT(ph)EPSIYQHDQLLR_	TQIT(0.001)EVT(0.083)QQT(0.875)EPS(0.041)IYQHDQLLR	3	903.436	2707.29	0.039651	56.132	NaN	1952400	1952400	0
A6MUT7	TQITEVTQQTEPSIYQHDQLLR	Phospho (ST)	_TQITEVTQQTEPS(ph)IYQHDQLLR_	TQIT(0.001)EVT(0.021)QQT(0.111)EPS(0.867)IYQHDQLLR	3	903.436	2707.29	0.10683	55.096	NaN	1773400	1773400	0
A6MUT7	TQITEVTQQTEPSIYQHDQLLR	Phospho (ST)	_TQITEVTQQTEPS(ph)IYQHDQLLR_	TQITEVT(0.001)QQT(0.006)EPS(0.993)IYQHDQLLR	3	903.436	2707.29	0.10477	55.077	2.2814	5712500	3382600	2329800
A6MUT7	TQITEVTQQTEPSIYQHDQLLR	Phospho (ST)	_TQITEVTQQTEPS(ph)IYQHDQLLR_	TQITEVTQQT(0.246)EPS(0.754)IYQHDQLLR	3	903.436	2707.29	0.087646	54.846	1.9511	5872200	3771000	2101300
A6MUT7	TQITEVTQQTEPSIYQHDQLLR	Phospho (ST)	_TQITEVTQQTEPS(ph)IYQHDQLLR_	TQITEVTQQT(0.199)EPS(0.801)IYQHDQLLR	3	903.436	2707.29	-0.11456	54.8	1.4769	5175300	3465500	1709800
A6MUT7	TQITEVTQQTEPSIYQHDQLLR	Phospho (ST)	_TQITEVT(ph)QQTEPSIYQHDQLLR_	T(0.001)QIT(0.068)EVT(0.477)QQT(0.408)EPS(0.045)IYQHDQLLR	3	903.436	2707.29	-0.069614	52.121	0.93792	1548500	949830	598690
A6MUT7	TQITEVTQQTEPSIYQHDQLLR	Phospho (ST)	_TQITEVTQQT(ph)EPSIYQHDQLLR_	T(0.001)QIT(0.03)EVT(0.18)QQT(0.751)EPS(0.038)IYQHDQLLR	3	903.436	2707.29	0.0053755	56.116	0.72038	2504300	1785800	718430
A6MUT7	TQITEVTQQTEPSIYQHDQLLR	Phospho (ST)	_TQITEVT(ph)QQTEPSIYQHDQLLR_	T(0.003)QIT(0.01)EVT(0.715)QQT(0.25)EPS(0.023)IYQHDQLLR	2	1354.65	2707.29	NaN	74.011
A6MUT7	TSPQLSPMSSLPPYPNR	Phospho (ST)	_TSPQLS(ph)PMSSLPPYPNR_	T(0.009)SPQLS(0.99)PMSSLPPYPNR	2	976.453	1950.89	-0.31405	64.644	NaN	66766000	66766000	0
A6MUT7	TSPQLSPMSSLPPYPNR	Oxidation (M),Phospho (ST)	_TSPQLS(ph)PM(ox)SSLPPYPNR_	T(0.001)S(0.001)PQLS(0.826)PMS(0.146)S(0.026)LPPYPNR	2	984.45	1966.89	0.39018	72.305	NaN	1779900	1779900	0
A6MUT7	TSPQLSPMSSLPPYPNR	Phospho (ST)	_T(ph)SPQLSPMSSLPPYPNR_	T(0.5)S(0.5)PQLSPMSSLPPYPNR	2	976.453	1950.89	-0.81641	71.295	NaN	2015300	2015300	0
A6MUT7	TSPQLSPMSSLPPYPNR	Oxidation (M),Phospho (ST)	_T(ph)SPQLSPM(ox)SSLPPYPNR_	T(0.457)S(0.457)PQLS(0.078)PMS(0.003)S(0.005)LPPYPNR	2	984.45	1966.89	0.0046881	70.057	NaN	13207000	13207000	0
A6MUT7	TSPQLSPMSSLPPYPNR	Oxidation (M),Phospho (ST)	_TSPQLSPM(ox)S(ph)SLPPYPNR_	TSPQLS(0.241)PMS(0.379)S(0.379)LPPYPNR	2	984.45	1966.89	-0.12943	52.298	NaN	3063500	3063500	0
A6MUT7	TSPQLSPMSSLPPYPNR	Phospho (ST)	_T(ph)SPQLSPMSSLPPYPNR_	T(0.368)S(0.368)PQLS(0.262)PMS(0.001)SLPPYPNR	3	651.304	1950.89	-0.4371	73.341	NaN	1743300	1743300	0
A6MUT7	TSPQLSPMSSLPPYPNR	Oxidation (M),Phospho (ST)	_T(ph)SPQLSPM(ox)SSLPPYPNR_	T(0.465)S(0.465)PQLS(0.055)PMS(0.007)S(0.007)LPPYPNR	2	984.45	1966.89	-0.15465	63.578	NaN	1215100	1215100	0
A6MUT7	TSPQLSPMSSLPPYPNR	Oxidation (M),Phospho (ST)	_T(ph)SPQLSPM(ox)SSLPPYPNR_	T(0.396)S(0.396)PQLS(0.207)PMSSLPPYPNR	3	656.636	1966.89	-0.75048	69.666	NaN	576230	576230	0
A6MUT7	TSPQLSPMSSLPPYPNR	Oxidation (M),Phospho (ST)	_T(ph)SPQLSPM(ox)SSLPPYPNR_	T(0.455)S(0.455)PQLS(0.06)PMS(0.013)S(0.017)LPPYPNR	3	656.636	1966.89	0.0023044	42.414	NaN	3715100	0	3715100
A6MUT7	TSPQLSPMSSLPPYPNR	Phospho (ST)	_TSPQLS(ph)PMSSLPPYPNR_	TSPQLS(1)PMSSLPPYPNR	2	976.453	1950.89	0.12296	61.744	2.4047	37626000	20390000	17236000
A6MUT7	TSPQLSPMSSLPPYPNR	Phospho (ST)	_TSPQLS(ph)PMSSLPPYPNR_	TSPQLS(1)PMSSLPPYPNR	2	976.453	1950.89	0.029562	61.809	2.3317	35716000	18463000	17253000
A6MUT7	TSPQLSPMSSLPPYPNR	Oxidation (M),Phospho (ST)	_T(ph)SPQLSPM(ox)SSLPPYPNR_	T(0.49)S(0.49)PQLS(0.019)PMSSLPPYPNR	3	656.636	1966.89	-0.10439	53.391	2.2567	16118000	7515800	8602100
A6MUT7	TSPQLSPMSSLPPYPNR	Oxidation (M),Phospho (ST)	_T(ph)SPQLSPM(ox)SSLPPYPNR_	T(0.48)S(0.48)PQLS(0.039)PMSSLPPYPNR	3	656.636	1966.89	-0.11388	53.161	2.2379	18761000	7553900	11207000
A6MUT7	TSPQLSPMSSLPPYPNR	Phospho (ST)	_TSPQLS(ph)PMSSLPPYPNR_	TSPQLS(1)PMSSLPPYPNR	2	976.453	1950.89	-0.0030647	62.083	2.2137	40090000	22041000	18049000
A6MUT7	TSPQLSPMSSLPPYPNR	Oxidation (M),2 Phospho (ST)	_T(ph)SPQLS(ph)PM(ox)SSLPPYPNR_	T(0.995)S(0.005)PQLS(1)PMSSLPPYPNR	2	1024.43	2046.85	0.24582	63.645	2.2	1682000000	941820000	740160000
A6MUT7	TSPQLSPMSSLPPYPNR	Oxidation (M),2 Phospho (ST)	_T(ph)SPQLS(ph)PM(ox)SSLPPYPNR_	T(0.944)S(0.056)PQLS(1)PMSSLPPYPNR	2	1024.43	2046.85	0.060421	63.408	2.1745	1838400000	1025600000	812800000
A6MUT7	TSPQLSPMSSLPPYPNR	Oxidation (M),Phospho (ST)	_TSPQLS(ph)PM(ox)SSLPPYPNR_	T(0.09)S(0.09)PQLS(0.815)PMS(0.002)S(0.003)LPPYPNR	3	656.636	1966.89	-0.11424	52.981	2.1656	16426000	9039300	7386300
A6MUT7	TSPQLSPMSSLPPYPNR	Oxidation (M),2 Phospho (ST)	_T(ph)SPQLS(ph)PM(ox)SSLPPYPNR_	T(0.736)S(0.264)PQLS(1)PMSSLPPYPNR	2	1024.43	2046.85	0.025632	63.443	2.0934	1588800000	889930000	698860000
A6MUT7	TSPQLSPMSSLPPYPNR	2 Phospho (ST)	_TS(ph)PQLS(ph)PMSSLPPYPNR_	T(0.375)S(0.626)PQLS(0.998)PMSSLPPYPNR	2	1016.44	2030.86	-0.035255	69.377	2.0716	39836000	23823000	16013000
A6MUT7	TSPQLSPMSSLPPYPNR	2 Phospho (ST)	_T(ph)SPQLS(ph)PMSSLPPYPNR_	T(0.992)S(0.008)PQLS(1)PMSSLPPYPNR	2	1016.44	2030.86	0.16958	69.49	2.017	44026000	23230000	20797000
A6MUT7	TSPQLSPMSSLPPYPNR	Oxidation (M),Phospho (ST)	_TSPQLS(ph)PM(ox)SSLPPYPNR_	TSPQLS(1)PMSSLPPYPNR	2	984.45	1966.89	0.009462	53.409	1.9832	5048300000	2983500000	2064800000
A6MUT7	TSPQLSPMSSLPPYPNR	Oxidation (M),Phospho (ST)	_TSPQLS(ph)PM(ox)SSLPPYPNR_	TSPQLS(1)PMSSLPPYPNR	2	984.45	1966.89	0.08793	53.178	1.9561	6286400000	3739900000	2546500000
A6MUT7	TSPQLSPMSSLPPYPNR	2 Phospho (ST)	_TS(ph)PQLS(ph)PMSSLPPYPNR_	T(0.364)S(0.636)PQLS(1)PMSSLPPYPNR	2	1016.44	2030.86	-0.096974	69.408	1.9443	43978000	25754000	18224000
A6MUT7	TSPQLSPMSSLPPYPNR	Phospho (ST)	_T(ph)SPQLSPMSSLPPYPNR_	T(0.865)S(0.135)PQLSPMSSLPPYPNR	2	976.453	1950.89	0.10353	63.287	1.9168	45270000	27500000	17771000
A6MUT7	TSPQLSPMSSLPPYPNR	Phospho (ST)	_T(ph)SPQLSPMSSLPPYPNR_	T(0.999)S(0.001)PQLSPMSSLPPYPNR	2	976.453	1950.89	-0.09781	64.872	1.89	103360000	50195000	53166000
A6MUT7	TSPQLSPMSSLPPYPNR	Oxidation (M),2 Phospho (ST)	_T(ph)SPQLS(ph)PM(ox)SSLPPYPNR_	T(0.989)S(0.011)PQLS(1)PMSSLPPYPNR	2	1024.43	2046.85	-0.02219	64.409	1.8766	451080000	326130000	124960000
A6MUT7	TSPQLSPMSSLPPYPNR	Oxidation (M),Phospho (ST)	_T(ph)SPQLSPM(ox)SSLPPYPNR_	T(0.488)S(0.488)PQLS(0.021)PMS(0.001)S(0.002)LPPYPNR	3	656.636	1966.89	0.0049066	42.111	1.8481	10895000	5467000	5427700
A6MUT7	TSPQLSPMSSLPPYPNR	Phospho (ST)	_T(ph)SPQLSPMSSLPPYPNR_	T(0.992)S(0.008)PQLSPMSSLPPYPNR	2	976.453	1950.89	0.039745	63.55	1.8022	50200000	31407000	18793000
A6MUT7	TSPQLSPMSSLPPYPNR	Oxidation (M),Phospho (ST)	_TS(ph)PQLSPM(ox)SSLPPYPNR_	T(0.097)S(0.902)PQLS(0.001)PMSSLPPYPNR	2	984.45	1966.89	0.10571	53.103	1.7977	4825100000	2837600000	1987500000
A6MUT7	TSPQLSPMSSLPPYPNR	Oxidation (M),2 Phospho (ST)	_TS(ph)PQLS(ph)PM(ox)SSLPPYPNR_	T(0.11)S(0.89)PQLS(0.999)PMS(0.001)SLPPYPNR	2	1024.43	2046.85	0.0062599	64.564	1.761	547390000	398460000	148930000
A6MUT7	TSPQLSPMSSLPPYPNR	Oxidation (M),2 Phospho (ST)	_T(ph)SPQLS(ph)PM(ox)SSLPPYPNR_	T(0.736)S(0.264)PQLS(1)PMSSLPPYPNR	2	1024.43	2046.85	0.0083955	63.449	1.7575	499840000	357890000	141950000
A6MUT7	TSPQLSPMSSLPPYPNR	Oxidation (M),2 Phospho (ST)	_TS(ph)PQLS(ph)PM(ox)SSLPPYPNR_	T(0.486)S(0.51)PQLS(0.42)PMS(0.25)S(0.333)LPPYPNR	3	683.291	2046.85	-0.29827	63.51	1.7262	5105500	2686200	2419300
A6MUT7	TSPQLSPMSSLPPYPNR	Oxidation (M),2 Phospho (ST)	_TSPQLS(ph)PM(ox)S(ph)SLPPYPNR_	T(0.002)S(0.002)PQLS(0.966)PMS(0.555)S(0.476)LPPYPNR	2	1024.43	2046.85	-0.32469	59.512	1.6643	4141200	2537100	1604100
A6MUT7	TSPQLSPMSSLPPYPNR	Phospho (ST)	_T(ph)SPQLSPMSSLPPYPNR_	T(0.776)S(0.224)PQLSPMSSLPPYPNR	2	976.453	1950.89	0.060151	63.344	1.6541	48359000	32078000	16281000
A6MUT7	TSPQLSPMSSLPPYPNR	Oxidation (M),Phospho (ST)	_T(ph)SPQLSPM(ox)SSLPPYPNR_	T(0.498)S(0.498)PQLS(0.003)PMSSLPPYPNR	3	656.636	1966.89	0.072299	42.247	1.6392	7114000	3918900	3195100
A6MUT7	TSPQLSPMSSLPPYPNR	2 Phospho (ST)	_T(ph)SPQLS(ph)PMSSLPPYPNR_	T(0.995)S(0.014)PQLS(0.974)PMS(0.014)S(0.003)LPPYPNR	2	1016.44	2030.86	0.19342	68.602	1.5811	14619000	6912400	7706800
A6MUT7	TSPQLSPMSSLPPYPNR	Oxidation (M),Phospho (ST)	_T(ph)SPQLSPM(ox)SSLPPYPNR_	T(0.741)S(0.119)PQLS(0.139)PMSSLPPYPNR	2	984.45	1966.89	0.16799	54.534	1.5693	1743600000	1326000000	417570000
A6MUT7	TSPQLSPMSSLPPYPNR	Phospho (ST)	_T(ph)SPQLSPMSSLPPYPNR_	T(0.981)S(0.019)PQLSPMSSLPPYPNR	2	976.453	1950.89	-0.036367	64.93	1.5597	131970000	64631000	67334000
A6MUT7	TSPQLSPMSSLPPYPNR	Phospho (ST)	_TSPQLS(ph)PMSSLPPYPNR_	T(0.162)S(0.162)PQLS(0.671)PMS(0.003)S(0.003)LPPYPNR	2	976.453	1950.89	-0.12377	64.064	1.52	20296000	8407100	11889000
A6MUT7	TSPQLSPMSSLPPYPNR	Oxidation (M),Phospho (ST)	_T(ph)SPQLSPM(ox)SSLPPYPNR_	T(0.472)S(0.472)PQLS(0.025)PMS(0.025)S(0.004)LPPYPNR	2	984.45	1966.89	-0.17058	63.403	1.4948	4225500	2416200	1809300
A6MUT7	TSPQLSPMSSLPPYPNR	Oxidation (M),Phospho (ST)	_T(ph)SPQLSPM(ox)SSLPPYPNR_	T(0.976)S(0.024)PQLSPMSSLPPYPNR	2	984.45	1966.89	0.15365	53.483	1.4663	1655400000	1266000000	389470000
A6MUT7	TSPQLSPMSSLPPYPNR	Oxidation (M),Phospho (ST)	_TSPQLS(ph)PM(ox)SSLPPYPNR_	TSPQLS(0.999)PMSSLPPYPNR	2	984.45	1966.89	0.060201	54.547	1.4373	2027100000	1543600000	483530000
A6MUT7	TSPQLSPMSSLPPYPNR	Oxidation (M),2 Phospho (ST)	_TS(ph)PQLS(ph)PM(ox)SSLPPYPNR_	T(0.476)S(0.543)PQLS(0.968)PMS(0.011)S(0.002)LPPYPNR	3	683.291	2046.85	-0.11491	63.582	1.4336	3367600	2263500	1104000
A6MUT7	TSPQLSPMSSLPPYPNR	Oxidation (M),Phospho (ST)	_TSPQLS(ph)PM(ox)SSLPPYPNR_	TSPQLS(0.998)PMS(0.001)SLPPYPNR	2	984.45	1966.89	0.034247	57.28	1.4159	27350000	11900000	15451000
A6MUT7	TSPQLSPMSSLPPYPNR	Oxidation (M),Phospho (ST)	_T(ph)SPQLSPM(ox)SSLPPYPNR_	T(0.304)S(0.304)PQLS(0.304)PMS(0.076)S(0.013)LPPYPNR	2	984.45	1966.89	0.74393	63.943	1.4116	537800	301300	236500
A6MUT7	TSPQLSPMSSLPPYPNR	Phospho (ST)	_T(ph)SPQLSPMSSLPPYPNR_	T(0.982)S(0.005)PQLS(0.013)PMSSLPPYPNR	2	976.453	1950.89	-0.10965	64.43	1.3971	24912000	10926000	13986000
A6MUT7	TSPQLSPMSSLPPYPNR	Phospho (ST)	_T(ph)SPQLSPMSSLPPYPNR_	T(0.5)S(0.5)PQLSPMSSLPPYPNR	2	976.453	1950.89	-1.7501	71.279	1.3825	6302600	3231300	3071200
A6MUT7	TSPQLSPMSSLPPYPNR	Phospho (ST)	_TSPQLS(ph)PMSSLPPYPNR_	TSPQLS(1)PMSSLPPYPNR	2	976.453	1950.89	0.0064301	62.979	1.3738	8690800	6253900	2437000
A6MUT7	TSPQLSPMSSLPPYPNR	Oxidation (M),2 Phospho (ST)	_TS(ph)PQLS(ph)PM(ox)SSLPPYPNR_	T(0.321)S(0.654)PQLS(0.571)PMS(0.333)S(0.121)LPPYPNR	2	1024.43	2046.85	0.29744	65.765	1.3627	2268400	1263800	1004600
A6MUT7	TSPQLSPMSSLPPYPNR	2 Phospho (ST)	_TS(ph)PQLS(ph)PMSSLPPYPNR_	T(0.464)S(0.542)PQLS(0.974)PMS(0.018)S(0.002)LPPYPNR	2	1016.44	2030.86	-0.37412	69.385	1.3459	6924200	5150000	1774200
A6MUT7	TSPQLSPMSSLPPYPNR	Oxidation (M),Phospho (ST)	_TS(ph)PQLSPM(ox)SSLPPYPNR_	T(0.146)S(0.691)PQLS(0.163)PMSSLPPYPNR	2	984.45	1966.89	0.45751	70.183	1.3056	16332000	7738200	8594100
A6MUT7	TSPQLSPMSSLPPYPNR	2 Phospho (ST)	_T(ph)S(ph)PQLSPMSSLPPYPNR_	T(0.894)S(0.657)PQLS(0.448)PMSSLPPYPNR	2	1016.44	2030.86	0.072018	68.526	1.3034	11836000	5233200	6602500
A6MUT7	TSPQLSPMSSLPPYPNR	Oxidation (M),Phospho (ST)	_T(ph)SPQLSPM(ox)SSLPPYPNR_	T(0.578)S(0.422)PQLSPMSSLPPYPNR	2	984.45	1966.89	-0.042295	56.581	1.3034	23858000	12491000	11367000
A6MUT7	TSPQLSPMSSLPPYPNR	Oxidation (M),Phospho (ST)	_TSPQLSPM(ox)S(ph)SLPPYPNR_	T(0.007)S(0.008)PQLS(0.164)PMS(0.656)S(0.165)LPPYPNR	2	984.45	1966.89	-0.57456	64.394	1.3002	1102300	412560	689690
A6MUT7	TSPQLSPMSSLPPYPNR	Phospho (ST)	_TSPQLS(ph)PMSSLPPYPNR_	TSPQLS(0.999)PMS(0.001)SLPPYPNR	2	976.453	1950.89	0.0049851	62.916	1.2972	8853900	6595800	2258100
A6MUT7	TSPQLSPMSSLPPYPNR	2 Phospho (ST)	_T(ph)SPQLS(ph)PMSSLPPYPNR_	T(0.529)S(0.534)PQLS(0.92)PMS(0.015)S(0.002)LPPYPNR	2	1016.44	2030.86	-0.081485	66.52	1.2665	1784000	894500	889550
A6MUT7	TSPQLSPMSSLPPYPNR	Oxidation (M),Phospho (ST)	_TSPQLSPM(ox)S(ph)SLPPYPNR_	TSPQLSPMS(0.5)S(0.5)LPPYPNR	2	984.45	1966.89	0.081342	51.03	1.2481	8292800	5245300	3047400
A6MUT7	TSPQLSPMSSLPPYPNR	Oxidation (M),Phospho (ST)	_TS(ph)PQLSPM(ox)SSLPPYPNR_	T(0.097)S(0.534)PQLS(0.368)PMS(0.001)S(0.001)LPPYPNR	2	984.45	1966.89	-0.33856	64.647	1.2442	892000	338490	553520
A6MUT7	TSPQLSPMSSLPPYPNR	2 Phospho (ST)	_T(ph)SPQLS(ph)PMSSLPPYPNR_	T(0.831)S(0.225)PQLS(0.943)PMSSLPPYPNR	2	1016.44	2030.86	0.14821	65.628	1.2394	6315300	3081500	3233800
A6MUT7	TSPQLSPMSSLPPYPNR	Phospho (ST)	_TSPQLS(ph)PMSSLPPYPNR_	TSPQLS(0.955)PMS(0.039)S(0.006)LPPYPNR	2	976.453	1950.89	0.020291	61.905	1.2376	6202900	4446500	1756400
A6MUT7	TSPQLSPMSSLPPYPNR	2 Phospho (ST)	_T(ph)SPQLS(ph)PMSSLPPYPNR_	T(0.991)S(0.01)PQLS(0.999)PMSSLPPYPNR	2	1016.44	2030.86	0.10141	66.19	1.2165	13163000	7039800	6123200
A6MUT7	TSPQLSPMSSLPPYPNR	2 Phospho (ST)	_T(ph)SPQLS(ph)PMSSLPPYPNR_	T(0.829)S(0.182)PQLS(0.969)PMS(0.011)S(0.01)LPPYPNR	2	1016.44	2030.86	0.1976	64.527	1.214	360080	182810	177270
A6MUT7	TSPQLSPMSSLPPYPNR	Oxidation (M),Phospho (ST)	_T(ph)SPQLSPM(ox)SSLPPYPNR_	T(0.464)S(0.464)PQLS(0.057)PMS(0.007)S(0.007)LPPYPNR	3	656.636	1966.89	0.29765	54.488	1.2054	3894800	2294300	1600500
A6MUT7	TSPQLSPMSSLPPYPNR	Oxidation (M),2 Phospho (ST)	_TS(ph)PQLS(ph)PM(ox)SSLPPYPNR_	T(0.086)S(0.888)PQLS(0.949)PMS(0.063)S(0.014)LPPYPNR	2	1024.43	2046.85	-0.02866	57.526	1.1711	4357200	1925000	2432200
A6MUT7	TSPQLSPMSSLPPYPNR	Oxidation (M),Phospho (ST)	_TSPQLSPM(ox)SS(ph)LPPYPNR_	TSPQLSPMS(0.151)S(0.849)LPPYPNR	2	984.45	1966.89	-0.079245	51.352	1.1279	9120700	6726300	2394400
A6MUT7	TSPQLSPMSSLPPYPNR	Oxidation (M),Phospho (ST)	_TS(ph)PQLSPM(ox)SSLPPYPNR_	T(0.174)S(0.8)PQLS(0.021)PMS(0.004)S(0.001)LPPYPNR	2	984.45	1966.89	-0.44054	65.392	1.1084	1581800	800980	780810
A6MUT7	TSPQLSPMSSLPPYPNR	Oxidation (M),Phospho (ST)	_TSPQLS(ph)PM(ox)SSLPPYPNR_	TSPQLS(0.775)PMS(0.198)S(0.027)LPPYPNR	2	984.45	1966.89	-0.13066	51.003	1.0996	8398700	5287000	3111700
A6MUT7	TSPQLSPMSSLPPYPNR	Phospho (ST)	_T(ph)SPQLSPMSSLPPYPNR_	T(0.5)S(0.5)PQLSPMSSLPPYPNR	2	976.453	1950.89	-0.20251	65.459	1.0828	44102000	22562000	21540000
A6MUT7	TSPQLSPMSSLPPYPNR	Phospho (ST)	_TS(ph)PQLSPMSSLPPYPNR_	T(0.219)S(0.781)PQLSPMSSLPPYPNR	2	976.453	1950.89	0.025043	64.389	1.0662	11335000	9275800	2059400
A6MUT7	TSPQLSPMSSLPPYPNR	Phospho (ST)	_TS(ph)PQLSPMSSLPPYPNR_	T(0.108)S(0.892)PQLSPMSSLPPYPNR	2	976.453	1950.89	0.013591	63.39	1.0616	9525100	6988900	2536200
A6MUT7	TSPQLSPMSSLPPYPNR	Phospho (ST)	_T(ph)SPQLSPMSSLPPYPNR_	T(0.5)S(0.5)PQLSPMSSLPPYPNR	2	976.453	1950.89	-0.10903	64.366	1.0359	10485000	7759100	2725500
A6MUT7	TSPQLSPMSSLPPYPNR	2 Phospho (ST)	_TS(ph)PQLS(ph)PMSSLPPYPNR_	T(0.451)S(0.654)PQLS(0.868)PMS(0.014)S(0.012)LPPYPNR	2	1016.44	2030.86	-0.70798	67.279	1.0125	737680	389610	348070
A6MUT7	TSPQLSPMSSLPPYPNR	Oxidation (M),2 Phospho (ST)	_TS(ph)PQLSPM(ox)S(ph)SLPPYPNR_	T(0.463)S(0.532)PQLS(0.112)PMS(0.478)S(0.416)LPPYPNR	2	1024.43	2046.85	0.15619	61.459	0.99085	2889500	1533400	1356100
A6MUT7	TSPQLSPMSSLPPYPNR	Oxidation (M),2 Phospho (ST)	_TS(ph)PQLS(ph)PM(ox)SSLPPYPNR_	T(0.469)S(0.524)PQLS(0.784)PMS(0.148)S(0.074)LPPYPNR	2	1024.43	2046.85	-0.042388	65.744	0.78709	1733200	629070	1104100
A6MUT7	TSPQLSPMSSLPPYPNR	Oxidation (M),2 Phospho (ST)	_T(ph)SPQLS(ph)PM(ox)SSLPPYPNR_	T(0.501)S(0.501)PQLS(0.834)PMS(0.146)S(0.017)LPPYPNR	2	1024.43	2046.85	0.16997	65.215	0.74505	2109200	1144000	965190
A6MUT7	TSPQLSPMSSLPPYPNR	Oxidation (M),Phospho (ST)	_TSPQLS(ph)PM(ox)SSLPPYPNR_	TSPQLS(0.333)PMS(0.333)S(0.333)LPPYPNR	2	984.45	1966.89	-0.18253	52.43	0.53572	4226000	3693300	532730
A6MUT7	TSPQLSPMSSLPPYPNR	Oxidation (M),Phospho (ST)	_TSPQLS(ph)PM(ox)SSLPPYPNR_	TSPQLS(0.333)PMS(0.333)S(0.333)LPPYPNR	2	984.45	1966.89	-0.21009	51.337	0.42899	3466800	3056800	409940
A6MUT7	TSPQLSPMSSLPPYPNR	Oxidation (M),Phospho (ST)	_TS(ph)PQLSPM(ox)SSLPPYPNR_	T(0.234)S(0.765)PQLSPMSSLPPYPNR	2	984.45	1966.89	0.26006	66.332	0.30638	285510000	251220000	34287000
A6MUT7	TSPQLSPMSSLPPYPNR	Oxidation (M),Phospho (ST)	_TSPQLS(ph)PM(ox)SSLPPYPNR_	TSPQLS(0.998)PMS(0.001)SLPPYPNR	2	984.45	1966.89	0.19522	66.983	0.25714	260980000	236680000	24301000
A6MUT7	TSPQLSPMSSLPPYPNR	Oxidation (M),2 Phospho (ST)	_T(ph)SPQLS(ph)PM(ox)SSLPPYPNR_	T(0.98)S(0.02)PQLS(0.997)PMS(0.001)S(0.001)LPPYPNR	2	1024.43	2046.85	0.065918	57.638	0.17605	2300700	1869000	431730
A6MUT7	TSPQLSPMSSLPPYPNR	Oxidation (M),Phospho (ST)	_TSPQLS(ph)PM(ox)SSLPPYPNR_	TSPQLS(0.993)PMS(0.006)S(0.001)LPPYPNR	2	984.45	1966.89	0.088933	56.488	0.14647	13378000	11680000	1698300
A6MUT7	TSPQLSPMSSLPPYPNR	2 Phospho (ST)	_T(ph)SPQLS(ph)PMSSLPPYPNR_	T(0.989)S(0.011)PQLS(0.998)PMS(0.002)SLPPYPNR	2	1016.44	2030.86	0.59879	68.63	0.12828	5699300	5134200	565090
A6MUT7	TSPQLSPMSSLPPYPNR	Oxidation (M),Phospho (ST)	_T(ph)SPQLSPM(ox)SSLPPYPNR_	T(0.675)S(0.324)PQLSPMSSLPPYPNR	2	984.45	1966.89	0.25774	69.673	0.12533	317410000	279080000	38335000
A6MUT7	TSPQLSPMSSLPPYPNR	2 Phospho (ST)	_T(ph)SPQLS(ph)PMSSLPPYPNR_	T(0.785)S(0.216)PQLS(0.999)PMSSLPPYPNR	2	1016.44	2030.86	0.42893	66.138	0.11469	5182700	4530700	651950
A6MUT7	TSPQLSPMSSLPPYPNR	Oxidation (M),Phospho (ST)	_TSPQLS(ph)PM(ox)SSLPPYPNR_	TSPQLS(0.998)PMS(0.001)SLPPYPNR	2	984.45	1966.89	0.045483	70.506	0.1019	280230000	253200000	27032000
A6MUT7	TSPQLSPMSSLPPYPNR	Phospho (ST)	_T(ph)SPQLSPMSSLPPYPNR_	T(1)SPQLSPMSSLPPYPNR	2	976.453	1950.89	0.32208	70.062	0.098515	444600000	426950000	17644000
A6MUT7	TSPQLSPMSSLPPYPNR	Phospho (ST)	_T(ph)SPQLSPMSSLPPYPNR_	T(0.924)S(0.076)PQLSPMSSLPPYPNR	2	976.453	1950.89	-0.17458	64.887	0.051	44723000	42407000	2315500
A6MUT7	TSPQLSPMSSLPPYPNR	Oxidation (M),Phospho (ST)	_TSPQLS(ph)PM(ox)SSLPPYPNR_	T(0.016)S(0.016)PQLS(0.926)PMS(0.036)S(0.006)LPPYPNR	2	984.45	1966.89	-0.43925	73.436	0.046377	17877000	16826000	1051400
A6MUT7	TSPQLSPMSSLPPYPNR	Phospho (ST)	_T(ph)SPQLSPMSSLPPYPNR_	T(0.999)S(0.001)PQLSPMSSLPPYPNR	2	976.453	1950.89	0.050511	73.444	0.039329	581540000	556570000	24971000
A6MUT7	TSPQLSPMSSLPPYPNR	Phospho (ST)	_T(ph)SPQLSPMSSLPPYPNR_	T(0.99)S(0.01)PQLSPMSSLPPYPNR	2	976.453	1950.89	NaN	74.731
A6MUT7	TSPQLSPMSSLPPYPNR	Phospho (ST)	_TSPQLS(ph)PMSSLPPYPNR_	T(0.313)S(0.055)PQLS(0.631)PMSSLPPYPNR	2	976.453	1950.89	NaN	69.784
A6MUT7	TSPQLSPMSSLPPYPNR	Phospho (ST)	_TS(ph)PQLSPMSSLPPYPNR_	T(0.033)S(0.967)PQLSPMSSLPPYPNR	2	976.453	1950.89	NaN	72.465
A6MUT7	TSPQLSPMSSLPPYPNR	Phospho (ST)	_T(ph)SPQLSPMSSLPPYPNR_	T(0.493)S(0.493)PQLS(0.014)PMSSLPPYPNR	2	976.453	1950.89	NaN	71.772
A6MUT7	TSPQLSPMSSLPPYPNR	Phospho (ST)	_T(ph)SPQLSPMSSLPPYPNR_	T(0.969)S(0.031)PQLS(0.001)PMSSLPPYPNR	2	976.453	1950.89	NaN	70.017
A6MUT7	TSPQLSPMSSLPPYPNR	Phospho (ST)	_TS(ph)PQLSPMSSLPPYPNR_	T(0.23)S(0.768)PQLS(0.002)PMSSLPPYPNR	2	976.453	1950.89	NaN	72.694
A6MUT7	TSPQLSPMSSLPPYPNR	Oxidation (M),Phospho (ST)	_TSPQLS(ph)PM(ox)SSLPPYPNR_	T(0.015)S(0.261)PQLS(0.342)PMS(0.191)S(0.191)LPPYPNR	2	984.45	1966.89	NaN	69.261
A6MUT7	TSPQLSPMSSLPPYPNR	Oxidation (M),Phospho (ST)	_T(ph)SPQLSPM(ox)SSLPPYPNR_	T(0.453)S(0.453)PQLS(0.085)PMS(0.008)SLPPYPNR	3	656.636	1966.89	NaN	66.919
A6MUT7	TSPQLSPMSSLPPYPNR	Oxidation (M),Phospho (ST)	_TSPQLSPM(ox)S(ph)SLPPYPNR_	TSPQLS(0.317)PMS(0.531)S(0.152)LPPYPNR	2	984.45	1966.89	NaN	70.975
A6MUT7	TSPQLSPMSSLPPYPNR	Phospho (ST)	_T(ph)SPQLSPMSSLPPYPNR_	T(0.499)S(0.499)PQLS(0.002)PMSSLPPYPNR	2	976.453	1950.89	NaN	71.038
A6MUT7	TSPQLSPMSSLPPYPNR	2 Phospho (ST)	_T(ph)SPQLS(ph)PMSSLPPYPNR_	T(0.642)S(0.408)PQLS(0.864)PMS(0.04)S(0.046)LPPYPNR	2	1016.44	2030.86	NaN	67.054
A6MUT7	TSPQLSPMSSLPPYPNR	Oxidation (M),Phospho (ST)	_T(ph)SPQLSPM(ox)SSLPPYPNR_	T(0.935)S(0.036)PQLS(0.015)PMS(0.007)S(0.007)LPPYPNR	2	984.45	1966.89	NaN	53.718
A6MUT7	TSPQLSPMSSLPPYPNR	Oxidation (M),Phospho (ST)	_T(ph)SPQLSPM(ox)SSLPPYPNR_	T(0.481)S(0.481)PQLS(0.037)PMSSLPPYPNR	3	656.636	1966.89	NaN	53.625
A6MUT7	TSPQLSPMSSLPPYPNR	Oxidation (M),Phospho (ST)	_TSPQLSPM(ox)S(ph)SLPPYPNR_	T(0.152)S(0.152)PQLS(0.249)PMS(0.384)S(0.062)LPPYPNR	2	984.45	1966.89	NaN	56.788
A6MUT7	TSPQLSPMSSLPPYPNR	Phospho (ST)	_T(ph)SPQLSPMSSLPPYPNR_	T(0.308)S(0.308)PQLS(0.308)PMS(0.063)S(0.013)LPPYPNR	2	976.453	1950.89	NaN	53.391
A6MUT7	VYGNVNENQDCSTPTENSPTK	Phospho (ST)	_VYGNVNENQDCSTPTENS(ph)PTK_	VYGNVNENQDCS(0.004)T(0.004)PT(0.04)ENS(0.78)PT(0.172)K	2	1217.5	2432.98	0.10721	30.561	3.0425	3834500	1470500	2364000
A6MUT7	VYGNVNENQDCSTPTENSPTKPYYK	Phospho (ST)	_VYGNVNENQDCSTPT(ph)ENSPTKPYYK_	VYGNVNENQDCST(0.001)PT(0.961)ENS(0.037)PT(0.001)KPYYK	3	995.758	2984.25	22805	71.934	3.5523	7.0625e+06	3418900	1.04814e+07
A6MUT7	VYGNVNENQDCSTPTENSPTKPYYK	Phospho (ST)	_VYGNVNENQDCSTPTENS(ph)PTKPYYK_	VYGNVNENQDCST(0.001)PT(0.091)ENS(0.901)PT(0.007)KPYYK	3	995.758	2984.25	9384.3	72.648	0.23701	661270000	607400000	53869000
S6B9A5	DQVSVSDDDGADSGPYLLCVASR	Phospho (ST)	_DQVS(ph)VSDDDGADSGPYLLCVASR_	DQVS(0.5)VS(0.5)DDDGADSGPYLLCVASR	2	1253.53	2505.04	0.0436	69.097	6.5679	7610500	2032200	5578300
S6B9A5	DQVSVSDDDGADSGPYLLCVASR	Phospho (ST)	_DQVS(ph)VSDDDGADSGPYLLCVASR_	DQVS(0.867)VS(0.133)DDDGADSGPYLLCVASR	2	1253.53	2505.04	-0.05126	69.056	5.9975	7363400	2139000	5224400
S6B9A5	DQVSVSDDDGADSGPYLLCVASR	Phospho (ST)	_DQVS(ph)VSDDDGADSGPYLLCVASR_	DQVS(0.5)VS(0.5)DDDGADSGPYLLCVASR	2	1253.53	2505.04	0.15996	69.115	5.1247	8548600	2539300	6009300
S6B9A5	SRSFSVR	Phospho (ST)	_SRS(ph)FSVR_	S(0.068)RS(0.654)FS(0.278)VR	2	459.713	917.412	-0.051432	20.74	1.6435	3938900	2340900	1597900
S6B9A5	SRSFSVR	Phospho (ST)	_SRS(ph)FSVR_	S(0.002)RS(0.931)FS(0.067)VR	2	459.713	917.412	0.044527	20.936	1.5491	3549400	2121500	1427900
S6B9A5	SRSFSVR	Phospho (ST)	_SRS(ph)FSVR_	S(0.002)RS(0.499)FS(0.499)VR	2	459.713	917.412	NaN	20.743
